# Supplementary material for: Band Gap Engineering and Trap Depths of Intrinsic Point Defects in RAlO3 (R = Y, La, Gd, Yb, Lu) Perovskites
Source: J Phys Chem C Nanomater Interfaces. 2021 Nov 23;125(48):26698–710. doi: 10.1021/acs.jpcc.1c06573 (PMC8672454; doi:10.1021/acs.jpcc.1c06573)
Supplement: Supplementary file 2 — jp1c06573_si_002.zip [file jp1c06573_si_002.zip]

Archive with 27 entries (26 files):
- cifs/
- cifs/yalo_222_2yal_vo.cif
- cifs/yalo_222_aly.cif
- cifs/yalo_222_gay.cif
- cifs/yalo_222_hfy.cif
- cifs/yalo_222_laal.cif
- cifs/yalo_222_lay.cif
- cifs/yalo_222_oi.cif
- cifs/yalo_222_perfect.cif
- cifs/yalo_222_sial.cif
- cifs/yalo_222_val.cif
- cifs/yalo_222_vo.cif
- cifs/yalo_222_vo_oi.cif
- cifs/yalo_222_vo_val.cif
- cifs/yalo_222_vo_vy.cif
- cifs/yalo_222_vo_vy_2yal.cif
- cifs/yalo_222_vy.cif
- cifs/yalo_222_vy_oi.cif
- cifs/yalo_222_yal.cif
- cifs/yalo_222_yal_aly.cif
- cifs/yalo_222_yal_oi.cif
- cifs/yalo_222_yal_val.cif
- cifs/yalo_222_yal_vo.cif
- cifs/yalo_222_yal_vo_oi.cif
- cifs/yalo_222_yal_vo_vy.cif
- cifs/yalo_222_yal_vo_vy_8lay.cif
- cifs/yalo_222_yal_vy.cif
