# Supplementary material for: Band Gap Engineering and Trap Depths of Intrinsic Point Defects in RAlO3 (R = Y, La, Gd, Yb, Lu) Perovskites
Source: J Phys Chem C Nanomater Interfaces. 2021 Nov 23;125(48):26698–710. doi: 10.1021/acs.jpcc.1c06573 (PMC8672454; doi:10.1021/acs.jpcc.1c06573)
Supplement: Supplementary file 2 — jp1c06573_si_002.zip [file jp1c06573_si_002.zip › cifs/yalo_222_gay.cif]

data_yalo_222_gay_opt
_audit_creation_date              2021-07-08
_audit_creation_method            'Materials Studio'
_symmetry_space_group_name_H-M    'P1'
_symmetry_Int_Tables_number       1
_symmetry_cell_setting            triclinic
loop_
_symmetry_equiv_pos_as_xyz
  x,y,z
_cell_length_a                    10.7256
_cell_length_b                    10.8887
_cell_length_c                    15.2058
_cell_angle_alpha                 90.0005
_cell_angle_beta                  89.9998
_cell_angle_gamma                 89.6492
loop_
_atom_site_label
_atom_site_type_symbol
_atom_site_fract_x
_atom_site_fract_y
_atom_site_fract_z
_atom_site_U_iso_or_equiv
_atom_site_adp_type
_atom_site_occupancy
O1     O     0.33957   0.16480   0.02913   0.00000  Uiso   1.00
O2     O     0.10616   0.10628   0.48365   0.00000  Uiso   1.00
O3     O     0.13848   0.35910   0.27510   0.00000  Uiso   1.00
O4     O     0.40210   0.40253   0.24443   0.00000  Uiso   1.00
O5     O     0.14051   0.35816   0.48569   0.00000  Uiso   1.00
O6     O     0.40210   0.40253   0.00557   0.00000  Uiso   1.00
O7     O     0.33957   0.16480   0.22087   0.00000  Uiso   1.00
O8     O     0.10306   0.10527   0.27205   0.00000  Uiso   1.00
Y9     Y     0.49169   0.03138   0.12500   0.00000  Uiso   1.00
O10    O     0.06360   0.23955   0.12500   0.00000  Uiso   1.00
Y11    Y     0.24419   0.23014   0.37709   0.00000  Uiso   1.00
O12    O     0.28264   0.00793   0.37235   0.00000  Uiso   1.00
Y13    Y     0.00492   0.48037   0.37424   0.00000  Uiso   1.00
O14    O     0.46733   0.25456   0.37447   0.00000  Uiso   1.00
Ga15   Ga    0.24469   0.25677   0.12500   0.00000  Uiso   1.00
O16    O     0.22997   0.44997   0.12500   0.00000  Uiso   1.00
Al17   Al    0.24394   0.00323   0.00100   0.00000  Uiso   1.00
Al18   Al    0.00380   0.24902  -0.00163   0.00000  Uiso   1.00
Al19   Al    0.24394   0.00323   0.24900   0.00000  Uiso   1.00
Al20   Al    0.00380   0.24902   0.25163   0.00000  Uiso   1.00
O21    O     0.86076   0.14085   0.02274   0.00000  Uiso   1.00
O22    O     0.60754   0.10772   0.48094   0.00000  Uiso   1.00
O23    O     0.64464   0.35935   0.26704   0.00000  Uiso   1.00
O24    O     0.89440   0.38663   0.22616   0.00000  Uiso   1.00
O25    O     0.64133   0.35873   0.48341   0.00000  Uiso   1.00
O26    O     0.89440   0.38663   0.02384   0.00000  Uiso   1.00
O27    O     0.86076   0.14085   0.22726   0.00000  Uiso   1.00
O28    O     0.60093   0.11063   0.26324   0.00000  Uiso   1.00
Y29    Y     0.99336   0.01965   0.12500   0.00000  Uiso   1.00
O30    O     0.52889   0.25658   0.12500   0.00000  Uiso   1.00
Y31    Y     0.74207   0.22884   0.37401   0.00000  Uiso   1.00
O32    O     0.78003   0.00460   0.37231   0.00000  Uiso   1.00
Y33    Y     0.50667   0.48033   0.37650   0.00000  Uiso   1.00
O34    O     0.96287   0.25811   0.37534   0.00000  Uiso   1.00
Y35    Y     0.75143   0.27233   0.12500   0.00000  Uiso   1.00
O36    O     0.71569   0.49841   0.12500   0.00000  Uiso   1.00
Al37   Al    0.74892  -0.00138   0.00266   0.00000  Uiso   1.00
Al38   Al    0.49589   0.25962   0.00166   0.00000  Uiso   1.00
Al39   Al    0.74892  -0.00138   0.24734   0.00000  Uiso   1.00
Al40   Al    0.49589   0.25962   0.24834   0.00000  Uiso   1.00
O41    O     0.35601   0.64315   0.02166   0.00000  Uiso   1.00
O42    O     0.10864   0.60726   0.48116   0.00000  Uiso   1.00
O43    O     0.14058   0.85816   0.26572   0.00000  Uiso   1.00
O44    O     0.39193   0.90015   0.23143   0.00000  Uiso   1.00
O45    O     0.14304   0.85800   0.48086   0.00000  Uiso   1.00
O46    O     0.39193   0.90015   0.01857   0.00000  Uiso   1.00
O47    O     0.35601   0.64315   0.22834   0.00000  Uiso   1.00
O48    O     0.11227   0.60269   0.26207   0.00000  Uiso   1.00
Y49    Y     0.49014   0.51862   0.12500   0.00000  Uiso   1.00
O50    O     0.03644   0.74040   0.12500   0.00000  Uiso   1.00
Y51    Y     0.24376   0.72637   0.37217   0.00000  Uiso   1.00
O52    O     0.28135   0.50470   0.37669   0.00000  Uiso   1.00
Y53    Y     0.00322   0.97622   0.37635   0.00000  Uiso   1.00
O54    O     0.46480   0.75793   0.37348   0.00000  Uiso   1.00
Y55    Y     0.25738   0.77779   0.12500   0.00000  Uiso   1.00
O56    O     0.21548   0.99603   0.12500   0.00000  Uiso   1.00
Al57   Al    0.25311   0.48959  -0.00194   0.00000  Uiso   1.00
Al58   Al    0.00098   0.74774   0.00226   0.00000  Uiso   1.00
Al59   Al    0.25311   0.48959   0.25194   0.00000  Uiso   1.00
Al60   Al    0.00098   0.74774   0.24774   0.00000  Uiso   1.00
O61    O     0.86191   0.63833   0.01780   0.00000  Uiso   1.00
O62    O     0.61051   0.61063   0.48311   0.00000  Uiso   1.00
O63    O     0.64094   0.85898   0.26650   0.00000  Uiso   1.00
O64    O     0.89058   0.88752   0.23077   0.00000  Uiso   1.00
O65    O     0.64168   0.85892   0.48166   0.00000  Uiso   1.00
O66    O     0.89058   0.88752   0.01923   0.00000  Uiso   1.00
O67    O     0.86191   0.63833   0.23220   0.00000  Uiso   1.00
O68    O     0.61015   0.61126   0.26915   0.00000  Uiso   1.00
Y69    Y     1.00458   0.51525   0.12500   0.00000  Uiso   1.00
O70    O     0.53220   0.74334   0.12500   0.00000  Uiso   1.00
Y71    Y     0.74573   0.72887   0.37387   0.00000  Uiso   1.00
O72    O     0.78181   0.50348   0.37408   0.00000  Uiso   1.00
Y73    Y     0.50560   0.97896   0.37385   0.00000  Uiso   1.00
O74    O     0.97024   0.75274   0.37365   0.00000  Uiso   1.00
Y75    Y     0.75455   0.76712   0.12500   0.00000  Uiso   1.00
O76    O     0.71620   0.99481   0.12500   0.00000  Uiso   1.00
Al77   Al    0.75075   0.49997   0.00155   0.00000  Uiso   1.00
Al78   Al    0.50048   0.75059   0.00144   0.00000  Uiso   1.00
Al79   Al    0.75075   0.49997   0.24845   0.00000  Uiso   1.00
Al80   Al    0.50048   0.75059   0.24856   0.00000  Uiso   1.00
O81    O     0.35795   0.14157   0.51621   0.00000  Uiso   1.00
O82    O     0.10306   0.10527   0.97795   0.00000  Uiso   1.00
O83    O     0.14051   0.35816   0.76431   0.00000  Uiso   1.00
O84    O     0.39284   0.39190   0.73321   0.00000  Uiso   1.00
O85    O     0.13848   0.35910   0.97490   0.00000  Uiso   1.00
O86    O     0.39284   0.39190   0.51679   0.00000  Uiso   1.00
O87    O     0.35795   0.14157   0.73379   0.00000  Uiso   1.00
O88    O     0.10616   0.10628   0.76635   0.00000  Uiso   1.00
Y89    Y     0.49484   0.02075   0.62500   0.00000  Uiso   1.00
O90    O     0.02920   0.24262   0.62500   0.00000  Uiso   1.00
Y91    Y     0.24419   0.23014   0.87291   0.00000  Uiso   1.00
O92    O     0.28264   0.00793   0.87765   0.00000  Uiso   1.00
Y93    Y     0.00492   0.48037   0.87576   0.00000  Uiso   1.00
O94    O     0.46733   0.25456   0.87553   0.00000  Uiso   1.00
Y95    Y     0.25403   0.27104   0.62500   0.00000  Uiso   1.00
O96    O     0.22013   0.49728   0.62500   0.00000  Uiso   1.00
Al97   Al    0.25025  -0.00014   0.49923   0.00000  Uiso   1.00
Al98   Al   -0.00205   0.24984   0.49953   0.00000  Uiso   1.00
Al99   Al    0.25025  -0.00014   0.75077   0.00000  Uiso   1.00
Al100  Al   -0.00205   0.24984   0.75047   0.00000  Uiso   1.00
O101   O     0.85738   0.14064   0.51589   0.00000  Uiso   1.00
O102   O     0.60093   0.11063   0.98676   0.00000  Uiso   1.00
O103   O     0.64133   0.35873   0.76659   0.00000  Uiso   1.00
O104   O     0.89195   0.39281   0.73320   0.00000  Uiso   1.00
O105   O     0.64464   0.35935   0.98296   0.00000  Uiso   1.00
O106   O     0.89195   0.39281   0.51680   0.00000  Uiso   1.00
O107   O     0.85738   0.14064   0.73411   0.00000  Uiso   1.00
O108   O     0.60754   0.10772   0.76906   0.00000  Uiso   1.00
Y109   Y     0.99500   0.02075   0.62500   0.00000  Uiso   1.00
O110   O     0.53248   0.24174   0.62500   0.00000  Uiso   1.00
Y111   Y     0.74207   0.22884   0.87599   0.00000  Uiso   1.00
O112   O     0.78003   0.00460   0.87769   0.00000  Uiso   1.00
Y113   Y     0.50667   0.48033   0.87350   0.00000  Uiso   1.00
O114   O     0.96287   0.25811   0.87466   0.00000  Uiso   1.00
Y115   Y     0.75576   0.27147   0.62500   0.00000  Uiso   1.00
O116   O     0.71914   0.49650   0.62500   0.00000  Uiso   1.00
Al117  Al    0.74931   0.00012   0.49946   0.00000  Uiso   1.00
Al118  Al    0.49966   0.24925   0.49950   0.00000  Uiso   1.00
Al119  Al    0.74931   0.00012   0.75054   0.00000  Uiso   1.00
Al120  Al    0.49966   0.24925   0.75050   0.00000  Uiso   1.00
O121   O     0.36000   0.64156   0.51605   0.00000  Uiso   1.00
O122   O     0.11227   0.60269   0.98793   0.00000  Uiso   1.00
O123   O     0.14304   0.85800   0.76914   0.00000  Uiso   1.00
O124   O     0.39338   0.89338   0.73337   0.00000  Uiso   1.00
O125   O     0.14058   0.85816   0.98428   0.00000  Uiso   1.00
O126   O     0.39338   0.89338   0.51663   0.00000  Uiso   1.00
O127   O     0.36000   0.64156   0.73395   0.00000  Uiso   1.00
O128   O     0.10864   0.60726   0.76884   0.00000  Uiso   1.00
Y129   Y     0.49549   0.52071   0.62500   0.00000  Uiso   1.00
O130   O     0.03614   0.74201   0.62500   0.00000  Uiso   1.00
Y131   Y     0.24376   0.72637   0.87783   0.00000  Uiso   1.00
O132   O     0.28135   0.50470   0.87331   0.00000  Uiso   1.00
Y133   Y     0.00322   0.97622   0.87365   0.00000  Uiso   1.00
O134   O     0.46480   0.75793   0.87652   0.00000  Uiso   1.00
Y135   Y     0.25842   0.77120   0.62500   0.00000  Uiso   1.00
O136   O     0.21913   0.99524   0.62500   0.00000  Uiso   1.00
Al137  Al    0.25050   0.50038   0.49993   0.00000  Uiso   1.00
Al138  Al    0.00199   0.74821   0.49986   0.00000  Uiso   1.00
Al139  Al    0.25050   0.50038   0.75007   0.00000  Uiso   1.00
Al140  Al    0.00199   0.74821   0.75014   0.00000  Uiso   1.00
O141   O     0.85995   0.64159   0.51697   0.00000  Uiso   1.00
O142   O     0.61015   0.61126   0.98085   0.00000  Uiso   1.00
O143   O     0.64168   0.85892   0.76834   0.00000  Uiso   1.00
O144   O     0.89321   0.89148   0.73350   0.00000  Uiso   1.00
O145   O     0.64094   0.85898   0.98350   0.00000  Uiso   1.00
O146   O     0.89321   0.89148   0.51650   0.00000  Uiso   1.00
O147   O     0.85995   0.64159   0.73303   0.00000  Uiso   1.00
O148   O     0.61051   0.61063   0.76689   0.00000  Uiso   1.00
Y149   Y     0.99615   0.51917   0.62500   0.00000  Uiso   1.00
O150   O     0.53229   0.74373   0.62500   0.00000  Uiso   1.00
Y151   Y     0.74573   0.72887   0.87613   0.00000  Uiso   1.00
O152   O     0.78181   0.50348   0.87592   0.00000  Uiso   1.00
Y153   Y     0.50560   0.97896   0.87615   0.00000  Uiso   1.00
O154   O     0.97024   0.75274   0.87635   0.00000  Uiso   1.00
Y155   Y     0.75528   0.76993   0.62500   0.00000  Uiso   1.00
O156   O     0.71885   0.99532   0.62500   0.00000  Uiso   1.00
Al157  Al    0.75121   0.50051   0.49973   0.00000  Uiso   1.00
Al158  Al    0.50034   0.75054   0.49907   0.00000  Uiso   1.00
Al159  Al    0.75121   0.50051   0.75027   0.00000  Uiso   1.00
Al160  Al    0.50034   0.75054   0.75093   0.00000  Uiso   1.00
loop_
_geom_bond_atom_site_label_1
_geom_bond_atom_site_label_2
_geom_bond_distance
_geom_bond_site_symmetry_2
_ccdc_geom_bond_type
O1     Y9      2.621   .     S
O1     Al38    2.018   .     S
O1     Al17    2.086   .     S
O1     Ga15    2.037   .     S
O1     Y91     2.681   1_554 S
O2     Y11     2.581   .     S
O2     Al97    1.941   .     S
O2     Al98    1.956   .     S
O2     Y53     2.430   1_545 S
O2     Y109    2.631   1_455 S
O3     Y13     2.459   .     S
O3     Al20    1.916   .     S
O3     Al59    1.917   .     S
O3     Y11     2.376   .     S
O3     Ga15    2.781   .     S
O4     Ga15    2.950   .     S
O4     Al59    1.857   .     S
O4     Al40    1.849   .     S
O4     Y49     2.409   .     S
O4     Y33     2.454   .     S
O5     Y13     2.595   .     S
O5     Al98    1.948   .     S
O5     Al137   1.964   .     S
O5     Y11     2.426   .     S
O5     Y95     2.618   .     S
O6     Ga15    2.950   .     S
O6     Al57    1.857   .     S
O6     Al38    1.849   .     S
O6     Y49     2.409   .     S
O6     Y113    2.454   1_554 S
O7     Y9      2.621   .     S
O7     Al40    2.018   .     S
O7     Al19    2.086   .     S
O7     Ga15    2.037   .     S
O7     Y11     2.681   .     S
O8     Y11     2.592   .     S
O8     Al19    1.903   .     S
O8     Al20    1.913   .     S
O8     Y53     2.378   1_545 S
O8     Y29     2.696   1_455 S
Y9     O30     2.487   .     S
Y9     O76     2.438   1_545 S
Y9     O44     2.413   1_545 S
Y9     O46     2.413   1_545 S
Y9     O102    2.559   1_554 S
Y9     O28     2.559   .     S
O10    Al18    2.032   .     S
O10    Al20    2.032   .     S
O10    Y29     2.515   1_455 S
O10    Ga15    1.952   .     S
Y11    O12     2.453   .     S
Y11    O14     2.410   .     S
Y11    O81     2.623   .     S
O12    Al97    1.962   .     S
O12    Al19    1.922   .     S
O12    Y73     2.410   1_545 S
Y13    O34     2.465   1_455 S
Y13    O72     2.405   1_455 S
Y13    O42     2.410   .     S
Y13    O48     2.455   .     S
Y13    O24     2.744   1_455 S
Y13    O106    2.663   1_455 S
O14    Al40    1.943   .     S
O14    Al118   1.933   .     S
O14    Y33     2.497   .     S
Ga15   O16     2.109   .     S
Ga15   O85     2.781   1_554 S
O16    Al59    1.994   .     S
O16    Al57    1.994   .     S
O16    Y69     2.516   1_455 S
Al17   O92     1.922   1_554 S
Al17   O56     1.912   1_545 S
Al17   O82     1.903   1_554 S
Al17   O46     1.957   1_545 S
Al17   O125    1.952   1_544 S
Al18   O114    1.934   1_454 S
Al18   O21     1.975   1_455 S
Al18   O85     1.916   1_554 S
Al18   O82     1.913   1_554 S
Al18   O26     1.937   1_455 S
Al19   O56     1.912   1_545 S
Al19   O44     1.957   1_545 S
Al19   O43     1.952   1_545 S
Al20   O34     1.934   1_455 S
Al20   O27     1.975   1_455 S
Al20   O24     1.937   1_455 S
O21    Y29     2.482   .     S
O21    Al18    1.975   1_655 S
O21    Al37    1.988   .     S
O21    Y35     2.413   .     S
O21    Y111    2.739   1_554 S
O22    Y31     2.547   .     S
O22    Al117   1.935   .     S
O22    Al118   1.942   .     S
O22    Y73     2.415   1_545 S
O22    Y89     2.678   .     S
O23    Y33     2.583   .     S
O23    Al40    1.956   .     S
O23    Al79    1.934   .     S
O23    Y31     2.396   .     S
O23    Y35     2.619   .     S
O24    Y35     2.508   .     S
O24    Al79    1.997   .     S
O24    Al20    1.937   1_655 S
O24    Y69     2.397   .     S
O24    Y13     2.744   1_655 S
O25    Y33     2.541   .     S
O25    Al118   1.952   .     S
O25    Al157   1.964   .     S
O25    Y31     2.432   .     S
O25    Y115    2.651   .     S
O26    Y35     2.508   .     S
O26    Al77    1.997   .     S
O26    Al18    1.937   1_655 S
O26    Y69     2.397   .     S
O26    Y93     2.744   1_654 S
O27    Y29     2.482   .     S
O27    Al20    1.975   1_655 S
O27    Al39    1.988   .     S
O27    Y35     2.413   .     S
O27    Y31     2.739   .     S
O28    Y31     2.609   .     S
O28    Al39    2.010   .     S
O28    Al40    1.982   .     S
O28    Y73     2.439   1_545 S
Y29    O10     2.515   1_655 S
Y29    O56     2.395   1_645 S
Y29    O64     2.427   1_545 S
Y29    O66     2.427   1_545 S
Y29    O82     2.696   1_654 S
Y29    O8      2.696   1_655 S
O30    Al38    1.909   .     S
O30    Al40    1.909   .     S
O30    Y35     2.394   .     S
Y31    O32     2.473   .     S
Y31    O34     2.392   .     S
Y31    O101    2.663   .     S
O32    Al117   1.962   .     S
O32    Al39    1.931   .     S
O32    Y53     2.413   1_645 S
Y33    O52     2.430   .     S
Y33    O62     2.429   .     S
Y33    O68     2.439   .     S
Y33    O86     2.642   .     S
O34    Al20    1.934   1_655 S
O34    Al98    1.928   1_655 S
O34    Y13     2.465   1_655 S
Y35    O36     2.489   .     S
Y35    O105    2.619   1_554 S
O36    Al79    1.914   .     S
O36    Al77    1.914   .     S
O36    Y49     2.428   .     S
Al37   O112    1.931   1_554 S
Al37   O76     1.894   1_545 S
Al37   O102    2.010   1_554 S
Al37   O66     1.953   1_545 S
Al37   O145    1.939   1_544 S
Al38   O94     1.943   1_554 S
Al38   O105    1.956   1_554 S
Al38   O102    1.982   1_554 S
Al39   O76     1.894   1_545 S
Al39   O64     1.953   1_545 S
Al39   O63     1.939   1_545 S
O41    Y49     2.521   .     S
O41    Al78    1.971   .     S
O41    Al57    2.041   .     S
O41    Y55     2.391   .     S
O41    Y131    2.653   1_554 S
O42    Y51     2.560   .     S
O42    Al137   1.931   .     S
O42    Al138   1.930   .     S
O42    Y149    2.678   1_455 S
O43    Y53     2.575   .     S
O43    Al60    1.945   .     S
O43    Al19    1.952   1_565 S
O43    Y51     2.426   .     S
O43    Y55     2.627   .     S
O44    Y55     2.550   .     S
O44    Al19    1.957   1_565 S
O44    Al80    2.013   .     S
O44    Y9      2.413   1_565 S
O44    Y73     2.632   .     S
O45    Y53     2.531   .     S
O45    Al138   1.955   .     S
O45    Al97    1.951   1_565 S
O45    Y51     2.436   .     S
O45    Y135    2.686   .     S
O46    Y55     2.550   .     S
O46    Al17    1.957   1_565 S
O46    Al78    2.013   .     S
O46    Y9      2.413   1_565 S
O46    Y153    2.632   1_554 S
O47    Y49     2.521   .     S
O47    Al80    1.971   .     S
O47    Al59    2.041   .     S
O47    Y55     2.391   .     S
O47    Y51     2.653   .     S
O48    Y51     2.575   .     S
O48    Al59    1.949   .     S
O48    Al60    1.986   .     S
O48    Y69     2.569   1_455 S
Y49    O70     2.491   .     S
Y49    O142    2.738   1_554 S
Y49    O68     2.738   .     S
O50    Al58    1.906   .     S
O50    Al60    1.906   .     S
O50    Y69     2.477   1_455 S
O50    Y55     2.407   .     S
Y51    O52     2.446   .     S
Y51    O54     2.398   .     S
Y51    O121    2.679   .     S
O52    Al137   1.904   .     S
O52    Al59    1.928   .     S
Y53    O74     2.461   1_455 S
Y53    O32     2.413   1_465 S
Y53    O2      2.430   1_565 S
Y53    O8      2.378   1_565 S
Y53    O64     2.703   1_455 S
Y53    O146    2.607   1_455 S
O54    Al80    1.939   .     S
O54    Al158   1.949   .     S
O54    Y73     2.449   .     S
Y55    O56     2.416   .     S
Y55    O125    2.627   1_554 S
O56    Al19    1.912   1_565 S
O56    Al17    1.912   1_565 S
O56    Y29     2.395   1_465 S
Al57   O132    1.928   1_554 S
Al57   O122    1.949   1_554 S
Al57   O85     1.917   1_554 S
Al58   O154    1.943   1_454 S
Al58   O61     1.929   1_455 S
Al58   O125    1.945   1_554 S
Al58   O122    1.986   1_554 S
Al58   O66     1.940   1_455 S
Al60   O74     1.943   1_455 S
Al60   O67     1.929   1_455 S
Al60   O64     1.940   1_455 S
O61    Y69     2.602   .     S
O61    Al58    1.929   1_655 S
O61    Al77    1.943   .     S
O61    Y75     2.435   .     S
O61    Y151    2.674   1_554 S
O62    Y71     2.558   .     S
O62    Al157   1.938   .     S
O62    Al158   1.938   .     S
O62    Y129    2.674   .     S
O63    Y73     2.541   .     S
O63    Al80    1.939   .     S
O63    Al39    1.939   1_565 S
O63    Y71     2.432   .     S
O63    Y75     2.665   .     S
O64    Y75     2.541   .     S
O64    Al39    1.953   1_565 S
O64    Al60    1.940   1_655 S
O64    Y29     2.427   1_565 S
O64    Y53     2.703   1_655 S
O65    Y73     2.550   .     S
O65    Al158   1.945   .     S
O65    Al117   1.947   1_565 S
O65    Y71     2.433   .     S
O65    Y155    2.676   .     S
O66    Y75     2.541   .     S
O66    Al37    1.953   1_565 S
O66    Al58    1.940   1_655 S
O66    Y29     2.427   1_565 S
O66    Y133    2.703   1_654 S
O67    Y69     2.602   .     S
O67    Al60    1.929   1_655 S
O67    Al79    1.943   .     S
O67    Y75     2.435   .     S
O67    Y71     2.674   .     S
O68    Y71     2.513   .     S
O68    Al79    1.954   .     S
O68    Al80    1.939   .     S
Y69    O50     2.477   1_655 S
Y69    O16     2.516   1_655 S
Y69    O122    2.569   1_654 S
Y69    O48     2.569   1_655 S
O70    Al78    1.911   .     S
O70    Al80    1.911   .     S
O70    Y75     2.400   .     S
Y71    O72     2.482   .     S
Y71    O74     2.424   .     S
Y71    O141    2.669   .     S
O72    Al157   1.939   .     S
O72    Al79    1.940   .     S
O72    Y13     2.405   1_655 S
Y73    O12     2.410   1_565 S
Y73    O22     2.415   1_565 S
Y73    O28     2.439   1_565 S
Y73    O126    2.654   .     S
O74    Al60    1.943   1_655 S
O74    Al138   1.950   1_655 S
O74    Y53     2.461   1_655 S
Y75    O76     2.511   .     S
Y75    O145    2.665   1_554 S
O76    Al39    1.894   1_565 S
O76    Al37    1.894   1_565 S
O76    Y9      2.438   1_565 S
Al77   O152    1.940   1_554 S
Al77   O142    1.954   1_554 S
Al77   O105    1.934   1_554 S
Al78   O134    1.939   1_554 S
Al78   O145    1.939   1_554 S
Al78   O142    1.939   1_554 S
O81    Y89     2.569   .     S
O81    Al118   1.942   .     S
O81    Al97    1.950   .     S
O81    Y95     2.439   .     S
O82    Y91     2.592   .     S
O82    Al17    1.903   1_556 S
O82    Al18    1.913   1_556 S
O82    Y133    2.378   1_545 S
O82    Y29     2.696   1_456 S
O83    Y93     2.595   .     S
O83    Al100   1.948   .     S
O83    Al139   1.964   .     S
O83    Y91     2.426   .     S
O83    Y95     2.618   .     S
O84    Y95     2.585   .     S
O84    Al139   1.941   .     S
O84    Al120   1.942   .     S
O84    Y129    2.430   .     S
O84    Y113    2.642   .     S
O85    Y93     2.459   .     S
O85    Al18    1.916   1_556 S
O85    Al57    1.917   1_556 S
O85    Y91     2.375   .     S
O85    Ga15    2.781   1_556 S
O86    Y95     2.585   .     S
O86    Al137   1.941   .     S
O86    Al118   1.942   .     S
O86    Y129    2.430   .     S
O87    Y89     2.569   .     S
O87    Al120   1.942   .     S
O87    Al99    1.950   .     S
O87    Y95     2.439   .     S
O87    Y91     2.623   .     S
O88    Y91     2.581   .     S
O88    Al99    1.941   .     S
O88    Al100   1.956   .     S
O88    Y133    2.430   1_545 S
O88    Y109    2.631   1_455 S
Y89    O110    2.442   .     S
Y89    O156    2.417   1_545 S
Y89    O124    2.417   1_545 S
Y89    O126    2.417   1_545 S
Y89    O108    2.678   .     S
O90    Al98    1.939   .     S
O90    Al100   1.939   .     S
O90    Y109    2.446   1_455 S
O90    Y95     2.433   .     S
Y91    O92     2.453   .     S
Y91    O94     2.410   .     S
Y91    O1      2.681   1_556 S
O92    Al17    1.922   1_556 S
O92    Al99    1.962   .     S
O92    Y153    2.410   1_545 S
Y93    O114    2.465   1_455 S
Y93    O152    2.405   1_455 S
Y93    O122    2.455   .     S
Y93    O128    2.410   .     S
Y93    O104    2.663   1_455 S
Y93    O26     2.744   1_456 S
O94    Al120   1.933   .     S
O94    Al38    1.943   1_556 S
O94    Y113    2.497   .     S
Y95    O96     2.488   .     S
O96    Al139   1.930   .     S
O96    Al137   1.930   .     S
O96    Y149    2.413   1_455 S
Al97   O136    1.942   1_545 S
Al97   O126    1.936   1_545 S
Al97   O45     1.951   1_545 S
Al98   O34     1.928   1_455 S
Al98   O101    1.942   1_455 S
Al98   O106    1.940   1_455 S
Al99   O136    1.942   1_545 S
Al99   O124    1.936   1_545 S
Al99   O123    1.951   1_545 S
Al100  O114    1.928   1_455 S
Al100  O107    1.942   1_455 S
Al100  O104    1.940   1_455 S
O101   Y109    2.571   .     S
O101   Al98    1.942   1_655 S
O101   Al117   1.941   .     S
O101   Y115    2.439   .     S
O102   Y111    2.609   .     S
O102   Al37    2.010   1_556 S
O102   Al38    1.982   1_556 S
O102   Y153    2.439   1_545 S
O102   Y9      2.559   1_556 S
O103   Y113    2.541   .     S
O103   Al120   1.952   .     S
O103   Al159   1.964   .     S
O103   Y111    2.432   .     S
O103   Y115    2.651   .     S
O104   Y115    2.571   .     S
O104   Al159   1.923   .     S
O104   Al100   1.940   1_655 S
O104   Y149    2.422   .     S
O104   Y93     2.663   1_655 S
O105   Y113    2.583   .     S
O105   Al38    1.956   1_556 S
O105   Al77    1.934   1_556 S
O105   Y111    2.396   .     S
O105   Y35     2.619   1_556 S
O106   Y115    2.571   .     S
O106   Al157   1.923   .     S
O106   Al98    1.940   1_655 S
O106   Y149    2.422   .     S
O106   Y13     2.663   1_655 S
O107   Y109    2.571   .     S
O107   Al100   1.942   1_655 S
O107   Al119   1.941   .     S
O107   Y115    2.439   .     S
O107   Y111    2.663   .     S
O108   Y111    2.547   .     S
O108   Al119   1.935   .     S
O108   Al120   1.942   .     S
O108   Y153    2.415   1_545 S
Y109   O90     2.446   1_655 S
Y109   O136    2.418   1_645 S
Y109   O144    2.432   1_545 S
Y109   O146    2.432   1_545 S
Y109   O2      2.631   1_655 S
Y109   O88     2.631   1_655 S
O110   Al118   1.942   .     S
O110   Al120   1.942   .     S
O110   Y115    2.419   .     S
Y111   O112    2.473   .     S
Y111   O114    2.392   .     S
Y111   O21     2.739   1_556 S
O112   Al37    1.931   1_556 S
O112   Al119   1.962   .     S
O112   Y133    2.413   1_645 S
Y113   O132    2.430   .     S
Y113   O142    2.439   .     S
Y113   O148    2.429   .     S
Y113   O6      2.454   1_556 S
O114   Al100   1.928   1_655 S
O114   Al18    1.934   1_656 S
O114   Y93     2.465   1_655 S
Y115   O116    2.479   .     S
O116   Al159   1.936   .     S
O116   Al157   1.936   .     S
O116   Y129    2.412   .     S
Al117  O156    1.937   1_545 S
Al117  O146    1.956   1_545 S
Al117  O65     1.947   1_545 S
Al119  O156    1.937   1_545 S
Al119  O144    1.956   1_545 S
Al119  O143    1.947   1_545 S
O121   Y129    2.562   .     S
O121   Al158   1.940   .     S
O121   Al137   1.956   .     S
O121   Y135    2.430   .     S
O122   Y131    2.575   .     S
O122   Al57    1.949   1_556 S
O122   Al58    1.986   1_556 S
O122   Y69     2.569   1_456 S
O123   Y133    2.531   .     S
O123   Al140   1.955   .     S
O123   Al99    1.951   1_565 S
O123   Y131    2.436   .     S
O123   Y135    2.686   .     S
O124   Y135    2.570   .     S
O124   Al99    1.936   1_565 S
O124   Al160   1.945   .     S
O124   Y89     2.417   1_565 S
O124   Y153    2.654   .     S
O125   Y133    2.575   .     S
O125   Al58    1.945   1_556 S
O125   Al17    1.952   1_566 S
O125   Y131    2.426   .     S
O125   Y55     2.627   1_556 S
O126   Y135    2.570   .     S
O126   Al97    1.936   1_565 S
O126   Al158   1.945   .     S
O126   Y89     2.417   1_565 S
O127   Y129    2.562   .     S
O127   Al160   1.940   .     S
O127   Al139   1.956   .     S
O127   Y135    2.430   .     S
O127   Y131    2.679   .     S
O128   Y131    2.560   .     S
O128   Al139   1.931   .     S
O128   Al140   1.930   .     S
O128   Y149    2.678   1_455 S
Y129   O150    2.463   .     S
Y129   O148    2.674   .     S
O130   Al138   1.939   .     S
O130   Al140   1.939   .     S
O130   Y149    2.467   1_455 S
O130   Y135    2.407   .     S
Y131   O132    2.446   .     S
Y131   O134    2.398   .     S
Y131   O41     2.653   1_556 S
O132   Al57    1.928   1_556 S
O132   Al139   1.904   .     S
Y133   O154    2.461   1_455 S
Y133   O112    2.413   1_465 S
Y133   O82     2.378   1_565 S
Y133   O88     2.430   1_565 S
Y133   O144    2.607   1_455 S
Y133   O66     2.703   1_456 S
O134   Al160   1.949   .     S
O134   Al78    1.939   1_556 S
O134   Y153    2.449   .     S
Y135   O136    2.473   .     S
O136   Al99    1.942   1_565 S
O136   Al97    1.942   1_565 S
O136   Y109    2.418   1_465 S
Al138  O74     1.950   1_455 S
Al138  O141    1.939   1_455 S
Al138  O146    1.959   1_455 S
Al140  O154    1.950   1_455 S
Al140  O147    1.939   1_455 S
Al140  O144    1.959   1_455 S
O141   Y149    2.566   .     S
O141   Al138   1.939   1_655 S
O141   Al157   1.952   .     S
O141   Y155    2.427   .     S
O142   Y151    2.513   .     S
O142   Al77    1.954   1_556 S
O142   Al78    1.939   1_556 S
O142   Y49     2.738   1_556 S
O143   Y153    2.550   .     S
O143   Al160   1.945   .     S
O143   Al119   1.947   1_565 S
O143   Y151    2.433   .     S
O143   Y155    2.676   .     S
O144   Y155    2.586   .     S
O144   Al119   1.956   1_565 S
O144   Al140   1.959   1_655 S
O144   Y109    2.432   1_565 S
O144   Y133    2.607   1_655 S
O145   Y153    2.541   .     S
O145   Al78    1.939   1_556 S
O145   Al37    1.939   1_566 S
O145   Y151    2.432   .     S
O145   Y75     2.665   1_556 S
O146   Y155    2.586   .     S
O146   Al117   1.956   1_565 S
O146   Al138   1.959   1_655 S
O146   Y109    2.432   1_565 S
O146   Y53     2.607   1_655 S
O147   Y149    2.566   .     S
O147   Al140   1.939   1_655 S
O147   Al159   1.952   .     S
O147   Y155    2.428   .     S
O147   Y151    2.669   .     S
O148   Y151    2.558   .     S
O148   Al159   1.938   .     S
O148   Al160   1.938   .     S
Y149   O130    2.467   1_655 S
Y149   O96     2.413   1_655 S
Y149   O42     2.678   1_655 S
Y149   O128    2.678   1_655 S
O150   Al158   1.947   .     S
O150   Al160   1.947   .     S
O150   Y155    2.410   .     S
Y151   O152    2.482   .     S
Y151   O154    2.424   .     S
Y151   O61     2.674   1_556 S
O152   Al77    1.940   1_556 S
O152   Al159   1.939   .     S
O152   Y93     2.405   1_655 S
Y153   O92     2.410   1_565 S
Y153   O102    2.439   1_565 S
Y153   O108    2.415   1_565 S
Y153   O46     2.632   1_556 S
O154   Al140   1.950   1_655 S
O154   Al58    1.943   1_656 S
O154   Y133    2.461   1_655 S
Y155   O156    2.483   .     S
O156   Al119   1.937   1_565 S
O156   Al117   1.937   1_565 S
O156   Y89     2.417   1_565 S
