# Supplementary material for: Band Gap Engineering and Trap Depths of Intrinsic Point Defects in RAlO3 (R = Y, La, Gd, Yb, Lu) Perovskites
Source: J Phys Chem C Nanomater Interfaces. 2021 Nov 23;125(48):26698–710. doi: 10.1021/acs.jpcc.1c06573 (PMC8672454; doi:10.1021/acs.jpcc.1c06573)
Supplement: Supplementary file 2 — jp1c06573_si_002.zip [file jp1c06573_si_002.zip › cifs/yalo_222_oi.cif]

data_yalo_222_oi_opt
_audit_creation_date              2021-07-08
_audit_creation_method            'Materials Studio'
_symmetry_space_group_name_H-M    'P1'
_symmetry_Int_Tables_number       1
_symmetry_cell_setting            triclinic
loop_
_symmetry_equiv_pos_as_xyz
  x,y,z
_cell_length_a                    10.7742
_cell_length_b                    10.9295
_cell_length_c                    15.2166
_cell_angle_alpha                 90.1524
_cell_angle_beta                  89.7838
_cell_angle_gamma                 90.0643
loop_
_atom_site_label
_atom_site_type_symbol
_atom_site_fract_x
_atom_site_fract_y
_atom_site_fract_z
_atom_site_U_iso_or_equiv
_atom_site_adp_type
_atom_site_occupancy
O1     O     0.35976   0.14097   0.01475   0.00000  Uiso   1.00
O2     O     0.11157   0.11069   0.47908   0.00000  Uiso   1.00
O3     O     0.13797   0.36148   0.26368   0.00000  Uiso   1.00
O4     O     0.35785   0.40960   0.20240   0.00000  Uiso   1.00
O5     O     0.14446   0.35968   0.48004   0.00000  Uiso   1.00
O6     O     0.38909   0.39307   0.01879   0.00000  Uiso   1.00
O7     O     0.36227   0.13563   0.22430   0.00000  Uiso   1.00
O8     O     0.11346   0.11327   0.26106   0.00000  Uiso   1.00
Y9     Y     0.49604   0.01682   0.12162   0.00000  Uiso   1.00
O10    O     0.02421   0.24337   0.12289   0.00000  Uiso   1.00
Y11    Y     0.25167   0.23272   0.37044   0.00000  Uiso   1.00
O12    O     0.28238   0.00605   0.37157   0.00000  Uiso   1.00
Y13    Y     0.00465   0.47968   0.37636   0.00000  Uiso   1.00
O14    O     0.48391   0.23139   0.38320   0.00000  Uiso   1.00
Y15    Y     0.24471   0.26394   0.11799   0.00000  Uiso   1.00
O16    O     0.20231   0.50273   0.11785   0.00000  Uiso   1.00
Al17   Al    0.24848   0.00020  -0.00381   0.00000  Uiso   1.00
Al18   Al   -0.00301   0.25122  -0.00242   0.00000  Uiso   1.00
Al19   Al    0.25346   0.00030   0.24544   0.00000  Uiso   1.00
Al20   Al    0.00022   0.25259   0.25064   0.00000  Uiso   1.00
O21    O     0.85728   0.14163   0.01817   0.00000  Uiso   1.00
O22    O     0.61407   0.10228   0.49189   0.00000  Uiso   1.00
O23    O     0.64906   0.35233   0.27064   0.00000  Uiso   1.00
O24    O     0.89279   0.39525   0.23465   0.00000  Uiso   1.00
O25    O     0.64379   0.35716   0.49079   0.00000  Uiso   1.00
O26    O     0.89009   0.39315   0.01593   0.00000  Uiso   1.00
O27    O     0.86090   0.14094   0.23977   0.00000  Uiso   1.00
O28    O     0.61534   0.10026   0.27032   0.00000  Uiso   1.00
Y29    Y     0.99458   0.02104   0.12455   0.00000  Uiso   1.00
O30    O     0.53647   0.24138   0.12946   0.00000  Uiso   1.00
Y31    Y     0.74733   0.22522   0.38110   0.00000  Uiso   1.00
O32    O     0.78308   0.00096   0.37966   0.00000  Uiso   1.00
Y33    Y     0.50966   0.47628   0.38476   0.00000  Uiso   1.00
O34    O     0.96963   0.25819   0.37641   0.00000  Uiso   1.00
Y35    Y     0.75877   0.27109   0.12856   0.00000  Uiso   1.00
O36    O     0.72169   0.49665   0.12834   0.00000  Uiso   1.00
Al37   Al    0.75024   0.00028   0.00223   0.00000  Uiso   1.00
Al38   Al    0.49917   0.25084   0.00373   0.00000  Uiso   1.00
Al39   Al    0.75211  -0.00288   0.25308   0.00000  Uiso   1.00
Al40   Al    0.51468   0.23126   0.25355   0.00000  Uiso   1.00
O41    O     0.35866   0.64207   0.01129   0.00000  Uiso   1.00
O42    O     0.10762   0.61098   0.48260   0.00000  Uiso   1.00
O43    O     0.13973   0.86043   0.26143   0.00000  Uiso   1.00
O44    O     0.39082   0.88959   0.22856   0.00000  Uiso   1.00
O45    O     0.14056   0.86095   0.48063   0.00000  Uiso   1.00
O46    O     0.39095   0.89227   0.01197   0.00000  Uiso   1.00
O47    O     0.35244   0.64624   0.22832   0.00000  Uiso   1.00
O48    O     0.10075   0.61346   0.26717   0.00000  Uiso   1.00
Y49    Y     0.50207   0.52576   0.11972   0.00000  Uiso   1.00
O50    O     0.02723   0.74346   0.12286   0.00000  Uiso   1.00
Y51    Y     0.24507   0.73383   0.37258   0.00000  Uiso   1.00
O52    O     0.28066   0.51239   0.37111   0.00000  Uiso   1.00
Y53    Y     0.00808   0.98329   0.37187   0.00000  Uiso   1.00
O54    O     0.46861   0.75694   0.37491   0.00000  Uiso   1.00
Y55    Y     0.25186   0.77082   0.12030   0.00000  Uiso   1.00
O56    O     0.21752   0.99543   0.11995   0.00000  Uiso   1.00
Al57   Al    0.24533   0.50179  -0.00269   0.00000  Uiso   1.00
Al58   Al   -0.00168   0.75159  -0.00273   0.00000  Uiso   1.00
Al59   Al    0.23481   0.51260   0.24399   0.00000  Uiso   1.00
Al60   Al   -0.00358   0.75250   0.25051   0.00000  Uiso   1.00
O61    O     0.85579   0.64240   0.01797   0.00000  Uiso   1.00
O62    O     0.60956   0.60801   0.48993   0.00000  Uiso   1.00
O63    O     0.64204   0.85582   0.26948   0.00000  Uiso   1.00
O64    O     0.89260   0.89373   0.23299   0.00000  Uiso   1.00
O65    O     0.64128   0.85663   0.48941   0.00000  Uiso   1.00
O66    O     0.89197   0.89392   0.01627   0.00000  Uiso   1.00
O67    O     0.85367   0.64403   0.23925   0.00000  Uiso   1.00
O68    O     0.60180   0.60172   0.27060   0.00000  Uiso   1.00
Y69    Y     0.98509   0.52426   0.12464   0.00000  Uiso   1.00
O70    O     0.53168   0.74384   0.12549   0.00000  Uiso   1.00
Y71    Y     0.74237   0.72788   0.37807   0.00000  Uiso   1.00
O72    O     0.78000   0.50310   0.37987   0.00000  Uiso   1.00
Y73    Y     0.50695   0.98018   0.37989   0.00000  Uiso   1.00
O74    O     0.96428   0.76130   0.37648   0.00000  Uiso   1.00
Y75    Y     0.75517   0.77248   0.12678   0.00000  Uiso   1.00
O76    O     0.72060   0.99611   0.12779   0.00000  Uiso   1.00
Al77   Al    0.74988   0.49926   0.00078   0.00000  Uiso   1.00
Al78   Al    0.49835   0.75127  -0.00132   0.00000  Uiso   1.00
Al79   Al    0.74827   0.49799   0.25446   0.00000  Uiso   1.00
Al80   Al    0.49678   0.74956   0.25025   0.00000  Uiso   1.00
O81    O     0.36043   0.13987   0.51908   0.00000  Uiso   1.00
O82    O     0.10800   0.11191   0.98037   0.00000  Uiso   1.00
O83    O     0.14131   0.35834   0.76203   0.00000  Uiso   1.00
O84    O     0.39316   0.39226   0.73398   0.00000  Uiso   1.00
O85    O     0.13965   0.35874   0.97887   0.00000  Uiso   1.00
O86    O     0.39487   0.39107   0.51626   0.00000  Uiso   1.00
O87    O     0.35827   0.14196   0.73472   0.00000  Uiso   1.00
O88    O     0.10740   0.10757   0.76401   0.00000  Uiso   1.00
Y89    Y     0.49613   0.01860   0.62592   0.00000  Uiso   1.00
O90    O     0.03569   0.24142   0.62400   0.00000  Uiso   1.00
Y91    Y     0.24509   0.23029   0.87177   0.00000  Uiso   1.00
O92    O     0.27990   0.00457   0.87238   0.00000  Uiso   1.00
Y93    Y     0.00293   0.47917   0.87222   0.00000  Uiso   1.00
O94    O     0.46865   0.25767   0.87712   0.00000  Uiso   1.00
Y95    Y     0.25741   0.27181   0.62436   0.00000  Uiso   1.00
O96    O     0.22057   0.49651   0.62255   0.00000  Uiso   1.00
Al97   Al    0.25001   0.00251   0.49805   0.00000  Uiso   1.00
Al98   Al    0.00391   0.24974   0.50037   0.00000  Uiso   1.00
Al99   Al    0.24988   0.00017   0.74782   0.00000  Uiso   1.00
Al100  Al    0.00006   0.25013   0.74921   0.00000  Uiso   1.00
O101   O     0.86113   0.14074   0.51987   0.00000  Uiso   1.00
O102   O     0.60668   0.10678   0.98722   0.00000  Uiso   1.00
O103   O     0.64200   0.35791   0.76987   0.00000  Uiso   1.00
O104   O     0.89358   0.39327   0.73309   0.00000  Uiso   1.00
O105   O     0.63987   0.35910   0.98974   0.00000  Uiso   1.00
O106   O     0.89475   0.39137   0.52305   0.00000  Uiso   1.00
O107   O     0.85902   0.14211   0.73852   0.00000  Uiso   1.00
O108   O     0.60737   0.10785   0.77022   0.00000  Uiso   1.00
Y109   Y     0.99707   0.02077   0.62661   0.00000  Uiso   1.00
O110   O     0.53316   0.24157   0.62863   0.00000  Uiso   1.00
Y111   Y     0.74216   0.22878   0.87817   0.00000  Uiso   1.00
O112   O     0.77948   0.00408   0.87760   0.00000  Uiso   1.00
Y113   Y     0.50243   0.47864   0.87680   0.00000  Uiso   1.00
O114   O     0.96533   0.25781   0.87433   0.00000  Uiso   1.00
Y115   Y     0.75705   0.26996   0.62826   0.00000  Uiso   1.00
O116   O     0.71917   0.49634   0.62927   0.00000  Uiso   1.00
Al117  Al    0.75290  -0.00292   0.50530   0.00000  Uiso   1.00
Al118  Al    0.50402   0.24409   0.50476   0.00000  Uiso   1.00
Al119  Al    0.74970   0.00001   0.75268   0.00000  Uiso   1.00
Al120  Al    0.50080   0.24947   0.75196   0.00000  Uiso   1.00
O121   O     0.36000   0.64148   0.51364   0.00000  Uiso   1.00
O122   O     0.10596   0.61337   0.97371   0.00000  Uiso   1.00
O123   O     0.14084   0.85871   0.76182   0.00000  Uiso   1.00
O124   O     0.39093   0.89173   0.73172   0.00000  Uiso   1.00
O125   O     0.14020   0.86008   0.97957   0.00000  Uiso   1.00
O126   O     0.39192   0.89232   0.51433   0.00000  Uiso   1.00
O127   O     0.35706   0.64191   0.73146   0.00000  Uiso   1.00
O128   O     0.10689   0.60761   0.76592   0.00000  Uiso   1.00
Y129   Y     0.49528   0.52107   0.62612   0.00000  Uiso   1.00
O130   O     0.03260   0.74247   0.62503   0.00000  Uiso   1.00
Y131   Y     0.24385   0.73018   0.87143   0.00000  Uiso   1.00
O132   O     0.28028   0.50347   0.87249   0.00000  Uiso   1.00
Y133   Y     0.00305   0.98110   0.87321   0.00000  Uiso   1.00
O134   O     0.46811   0.75794   0.87422   0.00000  Uiso   1.00
Y135   Y     0.25516   0.77128   0.62269   0.00000  Uiso   1.00
O136   O     0.21951   0.99600   0.62267   0.00000  Uiso   1.00
Al137  Al    0.24970   0.50279   0.49679   0.00000  Uiso   1.00
Al138  Al   -0.00118   0.75188   0.50059   0.00000  Uiso   1.00
Al139  Al    0.25025   0.50051   0.74842   0.00000  Uiso   1.00
Al140  Al   -0.00104   0.75133   0.75001   0.00000  Uiso   1.00
O141   O     0.85895   0.64094   0.51978   0.00000  Uiso   1.00
O142   O     0.60677   0.60711   0.98546   0.00000  Uiso   1.00
O143   O     0.64101   0.85847   0.76952   0.00000  Uiso   1.00
O144   O     0.89260   0.89367   0.73407   0.00000  Uiso   1.00
O145   O     0.64038   0.85836   0.98850   0.00000  Uiso   1.00
O146   O     0.89105   0.88977   0.52525   0.00000  Uiso   1.00
O147   O     0.85820   0.64192   0.73880   0.00000  Uiso   1.00
O148   O     0.60566   0.60694   0.76945   0.00000  Uiso   1.00
Y149   Y     0.99762   0.52248   0.62668   0.00000  Uiso   1.00
O150   O     0.53002   0.74329   0.62713   0.00000  Uiso   1.00
Y151   Y     0.74269   0.72925   0.87691   0.00000  Uiso   1.00
O152   O     0.77943   0.50363   0.87710   0.00000  Uiso   1.00
Y153   Y     0.50375   0.98037   0.87635   0.00000  Uiso   1.00
O154   O     0.96407   0.76016   0.87427   0.00000  Uiso   1.00
Y155   Y     0.75466   0.76954   0.62849   0.00000  Uiso   1.00
O156   O     0.71955   0.99533   0.63010   0.00000  Uiso   1.00
Al157  Al    0.75297   0.49973   0.50548   0.00000  Uiso   1.00
Al158  Al    0.49977   0.74976   0.50145   0.00000  Uiso   1.00
Al159  Al    0.74895   0.49977   0.75256   0.00000  Uiso   1.00
Al160  Al    0.49904   0.75026   0.75070   0.00000  Uiso   1.00
O161   O     0.40468   0.35135   0.28077   0.00000  Uiso   1.00
loop_
_geom_bond_atom_site_label_1
_geom_bond_atom_site_label_2
_geom_bond_distance
_geom_bond_site_symmetry_2
_ccdc_geom_bond_type
O1     Y9      2.584   .     S
O1     Al38    1.929   .     S
O1     Al17    1.970   .     S
O1     Y15     2.406   .     S
O1     Y91     2.692   1_554 S
O2     Y11     2.604   .     S
O2     Al97    1.928   .     S
O2     Al98    1.939   .     S
O2     Y53     2.417   1_545 S
O2     Y109    2.742   1_455 S
O3     Y13     2.578   .     S
O3     Al20    1.912   .     S
O3     Al59    1.976   .     S
O3     Y11     2.480   .     S
O3     Y15     2.710   .     S
O4     Y15     2.381   .     S
O4     Al59    1.849   .     S
O4     Al40    2.699   .     S
O4     Y49     2.366   .     S
O4     Y33     3.306   .     S
O5     Y13     2.552   .     S
O5     Al98    1.956   .     S
O5     Al137   1.948   .     S
O5     Y11     2.453   .     S
O5     Y95     2.694   .     S
O6     Y15     2.584   .     S
O6     Al57    1.982   .     S
O6     Al38    1.969   .     S
O6     Y49     2.438   .     S
O6     Y113    2.650   1_554 S
O7     Y9      2.486   .     S
O7     Al40    1.996   .     S
O7     Al19    1.914   .     S
O7     Y15     2.494   .     S
O7     Y11     2.731   .     S
O8     Y11     2.587   .     S
O8     Al19    1.964   .     S
O8     Al20    1.959   .     S
O8     Y53     2.479   1_545 S
O8     Y29     2.642   1_455 S
Y9     O30     2.495   .     S
Y9     O76     2.433   1_545 S
Y9     O44     2.421   1_545 S
Y9     O46     2.433   1_545 S
Y9     O102    2.561   1_554 S
Y9     O28     2.759   .     S
O10    Al18    1.933   .     S
O10    Al20    1.962   .     S
O10    Y29     2.451   1_455 S
O10    Y15     2.387   .     S
Y11    O12     2.500   .     S
Y11    O14     2.511   .     S
Y11    O81     2.748   .     S
O12    Al97    1.955   .     S
O12    Al19    1.946   .     S
O12    Y73     2.440   1_545 S
Y13    O34     2.450   1_455 S
Y13    O72     2.435   1_455 S
Y13    O42     2.429   .     S
Y13    O48     2.443   .     S
Y13    O24     2.638   1_455 S
Y13    O106    2.703   1_455 S
O14    Al40    1.999   .     S
O14    Al118   1.868   .     S
O14    Y33     2.691   .     S
O14    O161    2.214   .     S
Y15    O16     2.650   .     S
Y15    O85     2.621   1_554 S
O16    Al59    1.955   .     S
O16    Al57    1.890   .     S
O16    Y69     2.354   1_455 S
Al17   O92     1.914   1_554 S
Al17   O56     1.912   1_545 S
Al17   O82     1.962   1_554 S
Al17   O46     1.953   1_545 S
Al17   O125    1.941   1_544 S
Al18   O114    1.909   1_454 S
Al18   O21     1.948   1_455 S
Al18   O85     1.954   1_554 S
Al18   O82     1.954   1_554 S
Al18   O26     1.952   1_455 S
Al19   O56     1.950   1_545 S
Al19   O44     1.929   1_545 S
Al19   O43     1.973   1_545 S
Al20   O34     1.942   1_455 S
Al20   O27     1.941   1_455 S
Al20   O24     1.959   1_455 S
O21    Y29     2.565   .     S
O21    Al18    1.948   1_655 S
O21    Al37    1.942   .     S
O21    Y35     2.435   .     S
O21    Y111    2.649   1_554 S
O22    Y31     2.588   .     S
O22    Al117   1.900   .     S
O22    Al118   1.961   .     S
O22    Y73     2.453   1_545 S
O22    Y89     2.569   .     S
O23    Y33     2.661   .     S
O23    Al40    1.978   .     S
O23    Al79    1.932   .     S
O23    Y31     2.430   .     S
O23    Y35     2.614   .     S
O24    Y35     2.556   .     S
O24    Al79    1.943   .     S
O24    Al20    1.959   1_655 S
O24    Y69     2.403   .     S
O24    Y13     2.638   1_655 S
O25    Y33     2.534   .     S
O25    Al118   1.958   .     S
O25    Al157   1.964   .     S
O25    Y31     2.467   .     S
O25    Y115    2.609   .     S
O26    Y35     2.590   .     S
O26    Al77    1.920   .     S
O26    Al18    1.952   1_655 S
O26    Y69     2.415   .     S
O26    Y93     2.671   1_654 S
O27    Y29     2.615   .     S
O27    Al20    1.941   1_655 S
O27    Al39    1.970   .     S
O27    Y35     2.476   .     S
O27    Y31     2.635   .     S
O28    Y31     2.594   .     S
O28    Al39    1.874   .     S
O28    Al40    1.816   .     S
O28    Y73     2.421   1_545 S
Y29    O10     2.451   1_655 S
Y29    O56     2.419   1_645 S
Y29    O64     2.421   1_545 S
Y29    O66     2.422   1_545 S
Y29    O82     2.698   1_654 S
Y29    O8      2.642   1_655 S
O30    Al38    1.959   .     S
O30    Al40    1.905   .     S
O30    Y35     2.417   .     S
Y31    O32     2.482   .     S
Y31    O34     2.422   .     S
Y31    O101    2.617   .     S
O32    Al117   1.939   .     S
O32    Al39    1.956   .     S
O32    Y53     2.434   1_645 S
Y33    O52     2.509   .     S
Y33    O62     2.406   .     S
Y33    O68     2.425   .     S
Y33    O86     2.528   .     S
O34    Al20    1.942   1_655 S
O34    Al98    1.926   1_655 S
O34    Y13     2.450   1_655 S
Y35    O36     2.498   .     S
Y35    O105    2.657   1_554 S
O36    Al79    1.942   .     S
O36    Al77    1.964   .     S
O36    Y49     2.392   .     S
Al37   O112    1.922   1_554 S
Al37   O76     1.937   1_545 S
Al37   O102    1.951   1_554 S
Al37   O66     1.933   1_545 S
Al37   O145    1.961   1_544 S
Al38   O94     1.957   1_554 S
Al38   O105    1.933   1_554 S
Al38   O102    1.971   1_554 S
Al39   O76     1.938   1_545 S
Al39   O64     1.913   1_545 S
Al39   O63     1.962   1_545 S
Al40   O161    1.815   .     S
O41    Y49     2.600   .     S
O41    Al78    1.929   .     S
O41    Al57    1.970   .     S
O41    Y55     2.456   .     S
O41    Y131    2.650   1_554 S
O42    Y51     2.605   .     S
O42    Al137   1.948   .     S
O42    Al138   1.954   .     S
O42    Y149    2.671   1_455 S
O43    Y53     2.572   .     S
O43    Al60    1.949   .     S
O43    Al19    1.973   1_565 S
O43    Y51     2.469   .     S
O43    Y55     2.646   .     S
O44    Y55     2.577   .     S
O44    Al19    1.929   1_565 S
O44    Al80    1.940   .     S
O44    Y9      2.421   1_565 S
O44    Y73     2.803   .     S
O45    Y53     2.569   .     S
O45    Al138   1.960   .     S
O45    Al97    1.962   1_565 S
O45    Y51     2.425   .     S
O45    Y135    2.682   .     S
O46    Y55     2.591   .     S
O46    Al17    1.953   1_565 S
O46    Al78    1.938   .     S
O46    Y9      2.433   1_565 S
O46    Y153    2.579   1_554 S
O47    Y49     2.653   .     S
O47    Al80    1.950   .     S
O47    Al59    1.947   .     S
O47    Y55     2.400   .     S
O47    Y51     2.654   .     S
O48    Y51     2.593   .     S
O48    Al59    1.850   .     S
O48    Al60    1.909   .     S
O48    Y69     2.686   1_455 S
Y49    O70     2.406   .     S
Y49    O142    2.495   1_554 S
Y49    O68     2.669   .     S
O50    Al58    1.940   .     S
O50    Al60    1.972   .     S
O50    Y69     2.438   1_455 S
O50    Y55     2.438   .     S
Y51    O52     2.451   .     S
Y51    O54     2.422   .     S
Y51    O121    2.682   .     S
O52    Al137   1.943   .     S
O52    Al59    1.998   .     S
O52    O161    2.598   .     S
Y53    O74     2.472   1_455 S
Y53    O32     2.434   1_465 S
Y53    O2      2.417   1_565 S
Y53    O8      2.479   1_565 S
Y53    O64     2.642   1_455 S
Y53    O146    2.841   1_455 S
O54    Al80    1.921   .     S
O54    Al158   1.958   .     S
O54    Y73     2.475   .     S
Y55    O56     2.483   .     S
Y55    O125    2.649   1_554 S
O56    Al19    1.950   1_565 S
O56    Al17    1.912   1_565 S
O56    Y29     2.419   1_465 S
Al57   O132    1.935   1_554 S
Al57   O122    1.970   1_554 S
Al57   O85     1.953   1_554 S
Al58   O154    1.912   1_454 S
Al58   O61     1.969   1_455 S
Al58   O125    1.952   1_554 S
Al58   O122    1.937   1_554 S
Al58   O66     1.953   1_455 S
Al59   O161    2.606   .     S
Al60   O74     1.949   1_455 S
Al60   O67     1.949   1_455 S
Al60   O64     1.927   1_455 S
O61    Y69     2.505   .     S
O61    Al58    1.969   1_655 S
O61    Al77    1.953   .     S
O61    Y75     2.432   .     S
O61    Y151    2.651   1_554 S
O62    Y71     2.579   .     S
O62    Al157   1.963   .     S
O62    Al158   1.957   .     S
O62    Y129    2.589   .     S
O63    Y73     2.600   .     S
O63    Al80    1.970   .     S
O63    Al39    1.962   1_565 S
O63    Y71     2.426   .     S
O63    Y75     2.646   .     S
O64    Y75     2.562   .     S
O64    Al39    1.913   1_565 S
O64    Al60    1.927   1_655 S
O64    Y29     2.421   1_565 S
O64    Y53     2.642   1_655 S
O65    Y73     2.594   .     S
O65    Al158   1.928   .     S
O65    Al117   1.964   1_565 S
O65    Y71     2.452   .     S
O65    Y155    2.629   .     S
O66    Y75     2.598   .     S
O66    Al37    1.933   1_565 S
O66    Al58    1.953   1_655 S
O66    Y29     2.422   1_565 S
O66    Y133    2.659   1_654 S
O67    Y69     2.595   .     S
O67    Al60    1.949   1_655 S
O67    Al79    1.971   .     S
O67    Y75     2.461   .     S
O67    Y71     2.591   .     S
O68    Y71     2.621   .     S
O68    Al79    1.958   .     S
O68    Al80    1.999   .     S
Y69    O50     2.438   1_655 S
Y69    O16     2.354   1_655 S
Y69    O122    2.812   1_654 S
Y69    O48     2.686   1_655 S
O70    Al78    1.966   .     S
O70    Al80    1.935   .     S
O70    Y75     2.428   .     S
Y71    O72     2.491   .     S
Y71    O74     2.418   .     S
Y71    O141    2.677   .     S
O72    Al157   1.933   .     S
O72    Al79    1.941   .     S
O72    Y13     2.435   1_655 S
Y73    O12     2.440   1_565 S
Y73    O22     2.453   1_565 S
Y73    O28     2.421   1_565 S
Y73    O126    2.575   .     S
O74    Al60    1.949   1_655 S
O74    Al138   1.929   1_655 S
O74    Y53     2.472   1_655 S
Y75    O76     2.473   .     S
Y75    O145    2.621   1_554 S
O76    Al39    1.938   1_565 S
O76    Al37    1.937   1_565 S
O76    Y9      2.433   1_565 S
Al77   O152    1.908   1_554 S
Al77   O142    1.957   1_554 S
Al77   O105    1.943   1_554 S
Al78   O134    1.924   1_554 S
Al78   O145    1.931   1_554 S
Al78   O142    1.972   1_554 S
O81    Y89     2.563   .     S
O81    Al118   1.932   .     S
O81    Al97    1.941   .     S
O81    Y95     2.420   .     S
O82    Y91     2.564   .     S
O82    Al17    1.962   1_556 S
O82    Al18    1.954   1_556 S
O82    Y133    2.445   1_545 S
O82    Y29     2.698   1_456 S
O83    Y93     2.598   .     S
O83    Al100   1.936   .     S
O83    Al139   1.957   .     S
O83    Y91     2.455   .     S
O83    Y95     2.612   .     S
O84    Y95     2.580   .     S
O84    Al139   1.954   .     S
O84    Al120   1.966   .     S
O84    Y129    2.425   .     S
O84    Y113    2.647   .     S
O85    Y93     2.563   .     S
O85    Al18    1.954   1_556 S
O85    Al57    1.953   1_556 S
O85    Y91     2.428   .     S
O85    Y15     2.621   1_556 S
O86    Y95     2.566   .     S
O86    Al137   2.009   .     S
O86    Al118   1.999   .     S
O86    Y129    2.446   .     S
O87    Y89     2.596   .     S
O87    Al120   1.951   .     S
O87    Al99    1.950   .     S
O87    Y95     2.459   .     S
O87    Y91     2.596   .     S
O88    Y91     2.587   .     S
O88    Al99    1.948   .     S
O88    Al100   1.955   .     S
O88    Y133    2.435   1_545 S
O88    Y109    2.586   1_455 S
Y89    O110    2.469   .     S
Y89    O156    2.422   1_545 S
Y89    O124    2.407   1_545 S
Y89    O126    2.459   1_545 S
Y89    O108    2.686   .     S
O90    Al98    1.916   .     S
O90    Al100   1.944   .     S
O90    Y109    2.447   1_455 S
O90    Y95     2.411   .     S
Y91    O92     2.496   .     S
Y91    O94     2.429   .     S
Y91    O1      2.692   1_556 S
O92    Al17    1.914   1_556 S
O92    Al99    1.924   .     S
O92    Y153    2.428   1_545 S
Y93    O114    2.453   1_455 S
Y93    O152    2.424   1_455 S
Y93    O122    2.401   .     S
Y93    O128    2.416   .     S
Y93    O104    2.600   1_455 S
Y93    O26     2.671   1_456 S
O94    Al120   1.936   .     S
O94    Al38    1.957   1_556 S
O94    Y113    2.442   .     S
Y95    O96     2.488   .     S
O96    Al139   1.943   .     S
O96    Al137   1.939   .     S
O96    Y149    2.420   1_455 S
Al97   O136    1.925   1_545 S
Al97   O126    1.964   1_545 S
Al97   O45     1.962   1_545 S
Al98   O34     1.926   1_455 S
Al98   O101    1.967   1_455 S
Al98   O106    1.974   1_455 S
Al99   O136    1.934   1_545 S
Al99   O124    1.943   1_545 S
Al99   O123    1.952   1_545 S
Al100  O114    1.941   1_455 S
Al100  O107    1.930   1_455 S
Al100  O104    1.958   1_455 S
O101   Y109    2.557   .     S
O101   Al98    1.967   1_655 S
O101   Al117   1.967   .     S
O101   Y115    2.439   .     S
O102   Y111    2.579   .     S
O102   Al37    1.951   1_556 S
O102   Al38    1.971   1_556 S
O102   Y153    2.446   1_545 S
O102   Y9      2.561   1_556 S
O103   Y113    2.574   .     S
O103   Al120   1.947   .     S
O103   Al159   1.949   .     S
O103   Y111    2.429   .     S
O103   Y115    2.660   .     S
O104   Y115    2.555   .     S
O104   Al159   1.967   .     S
O104   Al100   1.958   1_655 S
O104   Y149    2.422   .     S
O104   Y93     2.600   1_655 S
O105   Y113    2.625   .     S
O105   Al38    1.933   1_556 S
O105   Al77    1.943   1_556 S
O105   Y111    2.470   .     S
O105   Y35     2.657   1_556 S
O106   Y115    2.552   .     S
O106   Al157   1.954   .     S
O106   Al98    1.974   1_655 S
O106   Y149    2.401   .     S
O106   Y13     2.703   1_655 S
O107   Y109    2.616   .     S
O107   Al100   1.930   1_655 S
O107   Al119   1.960   .     S
O107   Y115    2.450   .     S
O107   Y111    2.640   .     S
O108   Y111    2.561   .     S
O108   Al119   1.952   .     S
O108   Al120   1.949   .     S
O108   Y153    2.406   1_545 S
Y109   O90     2.447   1_655 S
Y109   O136    2.413   1_645 S
Y109   O144    2.422   1_545 S
Y109   O146    2.394   1_545 S
Y109   O2      2.742   1_655 S
Y109   O88     2.586   1_655 S
O110   Al118   1.912   .     S
O110   Al120   1.909   .     S
O110   Y115    2.432   .     S
Y111   O112    2.489   .     S
Y111   O114    2.425   .     S
Y111   O21     2.649   1_556 S
O112   Al37    1.922   1_556 S
O112   Al119   1.929   .     S
O112   Y133    2.423   1_645 S
Y113   O132    2.410   .     S
Y113   O142    2.443   .     S
Y113   O148    2.422   .     S
Y113   O6      2.650   1_556 S
O114   Al100   1.941   1_655 S
O114   Al18    1.909   1_656 S
O114   Y93     2.453   1_655 S
Y115   O116    2.508   .     S
O116   Al159   1.905   .     S
O116   Al157   1.918   .     S
O116   Y129    2.428   .     S
Al117  O156    1.932   1_545 S
Al117  O146    1.922   1_545 S
Al117  O65     1.964   1_545 S
Al119  O156    1.895   1_545 S
Al119  O144    1.949   1_545 S
Al119  O143    1.956   1_545 S
O121   Y129    2.612   .     S
O121   Al158   1.923   .     S
O121   Al137   1.942   .     S
O121   Y135    2.453   .     S
O122   Y131    2.500   .     S
O122   Al57    1.970   1_556 S
O122   Al58    1.937   1_556 S
O122   Y69     2.812   1_456 S
O123   Y133    2.615   .     S
O123   Al140   1.935   .     S
O123   Al99    1.952   1_565 S
O123   Y131    2.453   .     S
O123   Y135    2.624   .     S
O124   Y135    2.574   .     S
O124   Al99    1.943   1_565 S
O124   Al160   1.960   .     S
O124   Y89     2.407   1_565 S
O124   Y153    2.696   .     S
O125   Y133    2.566   .     S
O125   Al58    1.952   1_556 S
O125   Al17    1.941   1_566 S
O125   Y131    2.439   .     S
O125   Y55     2.649   1_556 S
O126   Y135    2.575   .     S
O126   Al97    1.964   1_565 S
O126   Al158   1.954   .     S
O126   Y89     2.459   1_565 S
O127   Y129    2.551   .     S
O127   Al160   1.956   .     S
O127   Al139   1.943   .     S
O127   Y135    2.444   .     S
O127   Y131    2.632   .     S
O128   Y131    2.560   .     S
O128   Al139   1.956   .     S
O128   Al140   1.971   .     S
O128   Y149    2.597   1_455 S
Y129   O150    2.457   .     S
Y129   O148    2.657   .     S
O130   Al138   1.933   .     S
O130   Al140   1.937   .     S
O130   Y149    2.433   1_455 S
O130   Y135    2.418   .     S
Y131   O132    2.509   .     S
Y131   O134    2.435   .     S
Y131   O41     2.650   1_556 S
O132   Al57    1.935   1_556 S
O132   Al139   1.917   .     S
Y133   O154    2.451   1_455 S
Y133   O112    2.423   1_465 S
Y133   O82     2.445   1_565 S
Y133   O88     2.435   1_565 S
Y133   O144    2.611   1_455 S
Y133   O66     2.659   1_456 S
O134   Al160   1.909   .     S
O134   Al78    1.924   1_556 S
O134   Y153    2.461   .     S
Y135   O136    2.486   .     S
O136   Al99    1.934   1_565 S
O136   Al97    1.925   1_565 S
O136   Y109    2.413   1_465 S
Al138  O74     1.929   1_455 S
Al138  O141    1.955   1_455 S
Al138  O146    1.939   1_455 S
Al140  O154    1.929   1_455 S
Al140  O147    1.938   1_455 S
Al140  O144    1.950   1_455 S
O141   Y149    2.567   .     S
O141   Al138   1.955   1_655 S
O141   Al157   1.931   .     S
O141   Y155    2.440   .     S
O142   Y151    2.578   .     S
O142   Al77    1.957   1_556 S
O142   Al78    1.972   1_556 S
O142   Y49     2.495   1_556 S
O143   Y153    2.565   .     S
O143   Al160   1.954   .     S
O143   Al119   1.956   1_565 S
O143   Y151    2.428   .     S
O143   Y155    2.650   .     S
O144   Y155    2.575   .     S
O144   Al119   1.949   1_565 S
O144   Al140   1.950   1_655 S
O144   Y109    2.422   1_565 S
O144   Y133    2.611   1_655 S
O145   Y153    2.625   .     S
O145   Al78    1.931   1_556 S
O145   Al37    1.961   1_566 S
O145   Y151    2.463   .     S
O145   Y75     2.621   1_556 S
O146   Y155    2.519   .     S
O146   Al117   1.922   1_565 S
O146   Al138   1.939   1_655 S
O146   Y109    2.394   1_565 S
O146   Y53     2.841   1_655 S
O147   Y149    2.616   .     S
O147   Al140   1.938   1_655 S
O147   Al159   1.959   .     S
O147   Y155    2.457   .     S
O147   Y151    2.617   .     S
O148   Y151    2.577   .     S
O148   Al159   1.955   .     S
O148   Al160   1.966   .     S
Y149   O130    2.433   1_655 S
Y149   O96     2.420   1_655 S
Y149   O42     2.671   1_655 S
Y149   O128    2.597   1_655 S
O150   Al158   1.943   .     S
O150   Al160   1.910   .     S
O150   Y155    2.437   .     S
Y151   O152    2.498   .     S
Y151   O154    2.409   .     S
Y151   O61     2.651   1_556 S
O152   Al77    1.908   1_556 S
O152   Al159   1.925   .     S
O152   Y93     2.424   1_655 S
Y153   O92     2.428   1_565 S
Y153   O102    2.446   1_565 S
Y153   O108    2.406   1_565 S
Y153   O46     2.579   1_556 S
O154   Al140   1.929   1_655 S
O154   Al58    1.912   1_656 S
O154   Y133    2.451   1_655 S
Y155   O156    2.497   .     S
O156   Al119   1.895   1_565 S
O156   Al117   1.932   1_565 S
O156   Y89     2.422   1_565 S
