# Supplementary material for: Band Gap Engineering and Trap Depths of Intrinsic Point Defects in RAlO3 (R = Y, La, Gd, Yb, Lu) Perovskites
Source: J Phys Chem C Nanomater Interfaces. 2021 Nov 23;125(48):26698–710. doi: 10.1021/acs.jpcc.1c06573 (PMC8672454; doi:10.1021/acs.jpcc.1c06573)
Supplement: Supplementary file 2 — jp1c06573_si_002.zip [file jp1c06573_si_002.zip › cifs/yalo_222_vo.cif]

data_yalo_222_vo_opt
_audit_creation_date              2021-07-08
_audit_creation_method            'Materials Studio'
_symmetry_space_group_name_H-M    'P1'
_symmetry_Int_Tables_number       1
_symmetry_cell_setting            triclinic
loop_
_symmetry_equiv_pos_as_xyz
  x,y,z
_cell_length_a                    10.7295
_cell_length_b                    10.9042
_cell_length_c                    15.1939
_cell_angle_alpha                 90.0000
_cell_angle_beta                  90.0000
_cell_angle_gamma                 89.8691
loop_
_atom_site_label
_atom_site_type_symbol
_atom_site_fract_x
_atom_site_fract_y
_atom_site_fract_z
_atom_site_U_iso_or_equiv
_atom_site_adp_type
_atom_site_occupancy
O1     O     0.35787   0.14149   0.01660   0.00000  Uiso   1.00
O2     O     0.10719   0.10773   0.48099   0.00000  Uiso   1.00
O3     O     0.14032   0.35761   0.26647   0.00000  Uiso   1.00
O4     O     0.39164   0.39213   0.23312   0.00000  Uiso   1.00
O5     O     0.14144   0.35844   0.48314   0.00000  Uiso   1.00
O6     O     0.39164   0.39213   0.01688   0.00000  Uiso   1.00
O7     O     0.35787   0.14149   0.23340   0.00000  Uiso   1.00
O8     O     0.10711   0.10922   0.26681   0.00000  Uiso   1.00
Y9     Y     0.49563   0.02216   0.12500   0.00000  Uiso   1.00
Y10    Y     0.24527   0.22901   0.37495   0.00000  Uiso   1.00
O11    O     0.28106   0.00361   0.37466   0.00000  Uiso   1.00
Y12    Y     0.00428   0.48034   0.37540   0.00000  Uiso   1.00
O13    O     0.46787   0.25752   0.37509   0.00000  Uiso   1.00
Y14    Y     0.24646   0.26717   0.12500   0.00000  Uiso   1.00
O15    O     0.21877   0.49468   0.12500   0.00000  Uiso   1.00
Al16   Al    0.25082  -0.00039   0.00016   0.00000  Uiso   1.00
Al17   Al   -0.00202   0.25075  -0.00418   0.00000  Uiso   1.00
Al18   Al    0.25082  -0.00039   0.24984   0.00000  Uiso   1.00
Al19   Al   -0.00202   0.25075   0.25418   0.00000  Uiso   1.00
O20    O     0.85890   0.14247   0.01549   0.00000  Uiso   1.00
O21    O     0.60707   0.10715   0.48211   0.00000  Uiso   1.00
O22    O     0.64139   0.35852   0.26631   0.00000  Uiso   1.00
O23    O     0.89293   0.39214   0.23285   0.00000  Uiso   1.00
O24    O     0.64139   0.35838   0.48389   0.00000  Uiso   1.00
O25    O     0.89293   0.39214   0.01715   0.00000  Uiso   1.00
O26    O     0.85890   0.14247   0.23451   0.00000  Uiso   1.00
O27    O     0.60706   0.10729   0.26756   0.00000  Uiso   1.00
Y28    Y     0.99609   0.02969   0.12500   0.00000  Uiso   1.00
O29    O     0.53198   0.24334   0.12500   0.00000  Uiso   1.00
Y30    Y     0.74205   0.22832   0.37518   0.00000  Uiso   1.00
O31    O     0.78113   0.00352   0.37501   0.00000  Uiso   1.00
Y32    Y     0.50447   0.47875   0.37492   0.00000  Uiso   1.00
O33    O     0.96541   0.25852   0.37607   0.00000  Uiso   1.00
Y34    Y     0.75734   0.27116   0.12500   0.00000  Uiso   1.00
O35    O     0.71932   0.49623   0.12500   0.00000  Uiso   1.00
Al36   Al    0.75025  -0.00062  -0.00003   0.00000  Uiso   1.00
Al37   Al    0.49852   0.25059   0.00097   0.00000  Uiso   1.00
Al38   Al    0.75025  -0.00062   0.25003   0.00000  Uiso   1.00
Al39   Al    0.49852   0.25059   0.24903   0.00000  Uiso   1.00
O40    O     0.35861   0.64139   0.01717   0.00000  Uiso   1.00
O41    O     0.10750   0.60784   0.48232   0.00000  Uiso   1.00
O42    O     0.14206   0.85867   0.26668   0.00000  Uiso   1.00
O43    O     0.39332   0.89220   0.23131   0.00000  Uiso   1.00
O44    O     0.14169   0.85838   0.48321   0.00000  Uiso   1.00
O45    O     0.39332   0.89220   0.01869   0.00000  Uiso   1.00
O46    O     0.35861   0.64139   0.23283   0.00000  Uiso   1.00
O47    O     0.10769   0.60743   0.26779   0.00000  Uiso   1.00
Y48    Y     0.49507   0.51910   0.12500   0.00000  Uiso   1.00
O49    O     0.03300   0.74131   0.12500   0.00000  Uiso   1.00
Y50    Y     0.24416   0.72817   0.37474   0.00000  Uiso   1.00
O51    O     0.28084   0.50320   0.37497   0.00000  Uiso   1.00
Y52    Y     0.00470   0.97826   0.37445   0.00000  Uiso   1.00
O53    O     0.46714   0.75775   0.37468   0.00000  Uiso   1.00
Y54    Y     0.25573   0.77159   0.12500   0.00000  Uiso   1.00
O55    O     0.21860   0.99739   0.12500   0.00000  Uiso   1.00
Al56   Al    0.25041   0.49948   0.00044   0.00000  Uiso   1.00
Al57   Al    0.00016   0.75064   0.00076   0.00000  Uiso   1.00
Al58   Al    0.25041   0.49948   0.24956   0.00000  Uiso   1.00
Al59   Al    0.00016   0.75064   0.24924   0.00000  Uiso   1.00
O60    O     0.85849   0.64156   0.01634   0.00000  Uiso   1.00
O61    O     0.60719   0.60753   0.48210   0.00000  Uiso   1.00
O62    O     0.64193   0.85818   0.26636   0.00000  Uiso   1.00
O63    O     0.89390   0.89408   0.23171   0.00000  Uiso   1.00
O64    O     0.64155   0.85820   0.48332   0.00000  Uiso   1.00
O65    O     0.89390   0.89408   0.01829   0.00000  Uiso   1.00
O66    O     0.85849   0.64156   0.23366   0.00000  Uiso   1.00
O67    O     0.60728   0.60725   0.26824   0.00000  Uiso   1.00
Y68    Y     0.99603   0.51978   0.12500   0.00000  Uiso   1.00
O69    O     0.53467   0.74106   0.12500   0.00000  Uiso   1.00
Y70    Y     0.74423   0.72837   0.37492   0.00000  Uiso   1.00
O71    O     0.78097   0.50328   0.37521   0.00000  Uiso   1.00
Y72    Y     0.50473   0.97868   0.37468   0.00000  Uiso   1.00
O73    O     0.96746   0.75747   0.37481   0.00000  Uiso   1.00
Y74    Y     0.75758   0.77239   0.12500   0.00000  Uiso   1.00
O75    O     0.71934   0.99761   0.12500   0.00000  Uiso   1.00
Al76   Al    0.74952   0.50022   0.00007   0.00000  Uiso   1.00
Al77   Al    0.50058   0.74949   0.00063   0.00000  Uiso   1.00
Al78   Al    0.74952   0.50022   0.24993   0.00000  Uiso   1.00
Al79   Al    0.50058   0.74949   0.24937   0.00000  Uiso   1.00
O80    O     0.35836   0.14160   0.51647   0.00000  Uiso   1.00
O81    O     0.10711   0.10922   0.98319   0.00000  Uiso   1.00
O82    O     0.14144   0.35844   0.76686   0.00000  Uiso   1.00
O83    O     0.39269   0.39222   0.73193   0.00000  Uiso   1.00
O84    O     0.14032   0.35761   0.98353   0.00000  Uiso   1.00
O85    O     0.39269   0.39222   0.51807   0.00000  Uiso   1.00
O86    O     0.35836   0.14160   0.73353   0.00000  Uiso   1.00
O87    O     0.10719   0.10773   0.76901   0.00000  Uiso   1.00
Y88    Y     0.49541   0.02064   0.62500   0.00000  Uiso   1.00
O89    O     0.03363   0.24176   0.62500   0.00000  Uiso   1.00
Y90    Y     0.24527   0.22901   0.87505   0.00000  Uiso   1.00
O91    O     0.28106   0.00361   0.87534   0.00000  Uiso   1.00
Y92    Y     0.00428   0.48034   0.87460   0.00000  Uiso   1.00
O93    O     0.46787   0.25752   0.87491   0.00000  Uiso   1.00
Y94    Y     0.25612   0.27139   0.62500   0.00000  Uiso   1.00
O95    O     0.21897   0.49647   0.62500   0.00000  Uiso   1.00
Al96   Al    0.24985   0.00001   0.49973   0.00000  Uiso   1.00
Al97   Al   -0.00009   0.25005   0.50025   0.00000  Uiso   1.00
Al98   Al    0.24985   0.00001   0.75027   0.00000  Uiso   1.00
Al99   Al   -0.00009   0.25005   0.74975   0.00000  Uiso   1.00
O100   O     0.85842   0.14149   0.51695   0.00000  Uiso   1.00
O101   O     0.60706   0.10729   0.98244   0.00000  Uiso   1.00
O102   O     0.64139   0.35838   0.76611   0.00000  Uiso   1.00
O103   O     0.89281   0.39261   0.73126   0.00000  Uiso   1.00
O104   O     0.64139   0.35852   0.98369   0.00000  Uiso   1.00
O105   O     0.89281   0.39261   0.51874   0.00000  Uiso   1.00
O106   O     0.85842   0.14149   0.73305   0.00000  Uiso   1.00
O107   O     0.60707   0.10715   0.76789   0.00000  Uiso   1.00
Y108   Y     0.99529   0.02089   0.62500   0.00000  Uiso   1.00
O109   O     0.53280   0.24183   0.62500   0.00000  Uiso   1.00
Y110   Y     0.74205   0.22832   0.87482   0.00000  Uiso   1.00
O111   O     0.78113   0.00352   0.87499   0.00000  Uiso   1.00
Y112   Y     0.50447   0.47875   0.87508   0.00000  Uiso   1.00
O113   O     0.96541   0.25852   0.87393   0.00000  Uiso   1.00
Y114   Y     0.75597   0.27159   0.62500   0.00000  Uiso   1.00
O115   O     0.71873   0.49699   0.62500   0.00000  Uiso   1.00
Al116  Al    0.75015  -0.00020   0.50004   0.00000  Uiso   1.00
Al117  Al    0.49994   0.24983   0.50023   0.00000  Uiso   1.00
Al118  Al    0.75015  -0.00020   0.74996   0.00000  Uiso   1.00
Al119  Al    0.49994   0.24983   0.74977   0.00000  Uiso   1.00
O120   O     0.35851   0.64153   0.51644   0.00000  Uiso   1.00
O121   O     0.10769   0.60743   0.98221   0.00000  Uiso   1.00
O122   O     0.14169   0.85838   0.76679   0.00000  Uiso   1.00
O123   O     0.39272   0.89246   0.73233   0.00000  Uiso   1.00
O124   O     0.14206   0.85867   0.98332   0.00000  Uiso   1.00
O125   O     0.39272   0.89246   0.51767   0.00000  Uiso   1.00
O126   O     0.35851   0.64153   0.73356   0.00000  Uiso   1.00
O127   O     0.10750   0.60784   0.76768   0.00000  Uiso   1.00
Y128   Y     0.49536   0.52120   0.62500   0.00000  Uiso   1.00
O129   O     0.03298   0.74254   0.62500   0.00000  Uiso   1.00
Y130   Y     0.24416   0.72817   0.87526   0.00000  Uiso   1.00
O131   O     0.28084   0.50320   0.87503   0.00000  Uiso   1.00
Y132   Y     0.00470   0.97826   0.87555   0.00000  Uiso   1.00
O133   O     0.46714   0.75775   0.87532   0.00000  Uiso   1.00
Y134   Y     0.25613   0.77150   0.62500   0.00000  Uiso   1.00
O135   O     0.21879   0.99666   0.62500   0.00000  Uiso   1.00
Al136  Al    0.25002   0.49990   0.49999   0.00000  Uiso   1.00
Al137  Al    0.00021   0.75024   0.49998   0.00000  Uiso   1.00
Al138  Al    0.25002   0.49990   0.75001   0.00000  Uiso   1.00
Al139  Al    0.00021   0.75024   0.75002   0.00000  Uiso   1.00
O140   O     0.85869   0.64168   0.51643   0.00000  Uiso   1.00
O141   O     0.60728   0.60725   0.98176   0.00000  Uiso   1.00
O142   O     0.64155   0.85820   0.76668   0.00000  Uiso   1.00
O143   O     0.89297   0.89241   0.73232   0.00000  Uiso   1.00
O144   O     0.64193   0.85818   0.98364   0.00000  Uiso   1.00
O145   O     0.89297   0.89241   0.51768   0.00000  Uiso   1.00
O146   O     0.85869   0.64168   0.73357   0.00000  Uiso   1.00
O147   O     0.60719   0.60753   0.76790   0.00000  Uiso   1.00
Y148   Y     0.99562   0.52147   0.62500   0.00000  Uiso   1.00
O149   O     0.53259   0.74233   0.62500   0.00000  Uiso   1.00
Y150   Y     0.74423   0.72837   0.87508   0.00000  Uiso   1.00
O151   O     0.78097   0.50328   0.87479   0.00000  Uiso   1.00
Y152   Y     0.50473   0.97868   0.87532   0.00000  Uiso   1.00
O153   O     0.96746   0.75747   0.87519   0.00000  Uiso   1.00
Y154   Y     0.75575   0.77110   0.62500   0.00000  Uiso   1.00
O155   O     0.71889   0.99606   0.62500   0.00000  Uiso   1.00
Al156  Al    0.74993   0.50002   0.50018   0.00000  Uiso   1.00
Al157  Al    0.50001   0.74990   0.49977   0.00000  Uiso   1.00
Al158  Al    0.74993   0.50002   0.74982   0.00000  Uiso   1.00
Al159  Al    0.50001   0.74990   0.75023   0.00000  Uiso   1.00
loop_
_geom_bond_atom_site_label_1
_geom_bond_atom_site_label_2
_geom_bond_distance
_geom_bond_site_symmetry_2
_ccdc_geom_bond_type
O1     Y9      2.566   .     S
O1     Al37    1.938   .     S
O1     Al16    1.945   .     S
O1     Y14     2.452   .     S
O1     Y90     2.644   1_554 S
O2     Y10     2.559   .     S
O2     Al96    1.948   .     S
O2     Al97    1.952   .     S
O2     Y52     2.414   1_545 S
O2     Y108    2.670   1_455 S
O3     Y12     2.579   .     S
O3     Al19    1.932   .     S
O3     Al58    1.965   .     S
O3     Y10     2.438   .     S
O3     Y14     2.624   .     S
O4     Y14     2.644   .     S
O4     Al58    1.929   .     S
O4     Al39    1.936   .     S
O4     Y48     2.420   .     S
O4     Y32     2.647   .     S
O5     Y12     2.570   .     S
O5     Al97    1.944   .     S
O5     Al136   1.952   .     S
O5     Y10     2.435   .     S
O5     Y94     2.656   .     S
O6     Y14     2.644   .     S
O6     Al56    1.929   .     S
O6     Al37    1.936   .     S
O6     Y48     2.420   .     S
O6     Y112    2.647   1_554 S
O7     Y9      2.566   .     S
O7     Al39    1.938   .     S
O7     Al18    1.945   .     S
O7     Y14     2.452   .     S
O7     Y10     2.644   .     S
O8     Y10     2.571   .     S
O8     Al18    1.966   .     S
O8     Al19    1.945   .     S
O8     Y52     2.435   1_545 S
O8     Y28     2.611   1_455 S
Y9     O29     2.444   .     S
Y9     O75     2.415   1_545 S
Y9     O43     2.414   1_545 S
Y9     O45     2.414   1_545 S
Y9     O101    2.643   1_554 S
Y9     O27     2.643   .     S
Y10    O11     2.487   .     S
Y10    O13     2.409   .     S
Y10    O80     2.645   .     S
O11    Al96    1.930   .     S
O11    Al18    1.925   .     S
O11    Y72     2.415   1_545 S
Y12    O33     2.455   1_455 S
Y12    O71     2.408   1_455 S
Y12    O41     2.410   .     S
Y12    O47     2.415   .     S
Y12    O23     2.655   1_455 S
Y12    O105    2.663   1_455 S
O13    Al39    1.945   .     S
O13    Al117   1.934   .     S
O13    Y32     2.445   .     S
Y14    O15     2.498   .     S
Y14    O84     2.624   1_554 S
O15    Al58    1.924   .     S
O15    Al56    1.924   .     S
O15    Y68     2.405   1_455 S
Al16   O91     1.925   1_554 S
Al16   O55     1.928   1_545 S
Al16   O81     1.966   1_554 S
Al16   O45     1.944   1_545 S
Al16   O124    1.949   1_544 S
Al17   O113    1.887   1_454 S
Al17   O20     1.928   1_455 S
Al17   O84     1.932   1_554 S
Al17   O81     1.945   1_554 S
Al17   O25     1.935   1_455 S
Al18   O55     1.928   1_545 S
Al18   O43     1.944   1_545 S
Al18   O42     1.949   1_545 S
Al19   O33     1.887   1_455 S
Al19   O26     1.928   1_455 S
Al19   O23     1.935   1_455 S
O20    Y28     2.538   .     S
O20    Al17    1.928   1_655 S
O20    Al36    1.964   .     S
O20    Y34     2.433   .     S
O20    Y110    2.648   1_554 S
O21    Y30     2.548   .     S
O21    Al116   1.948   .     S
O21    Al117   1.952   .     S
O21    Y72     2.416   1_545 S
O21    Y88     2.654   .     S
O22    Y32     2.567   .     S
O22    Al39    1.952   .     S
O22    Al78    1.950   .     S
O22    Y30     2.431   .     S
O22    Y34     2.657   .     S
O23    Y34     2.559   .     S
O23    Al78    1.953   .     S
O23    Al19    1.935   1_655 S
O23    Y68     2.419   .     S
O23    Y12     2.655   1_655 S
O24    Y32     2.572   .     S
O24    Al117   1.943   .     S
O24    Al156   1.952   .     S
O24    Y30     2.429   .     S
O24    Y114    2.645   .     S
O25    Y34     2.559   .     S
O25    Al76    1.953   .     S
O25    Al17    1.935   1_655 S
O25    Y68     2.419   .     S
O25    Y92     2.655   1_654 S
O26    Y28     2.538   .     S
O26    Al19    1.928   1_655 S
O26    Al38    1.964   .     S
O26    Y34     2.433   .     S
O26    Y30     2.648   .     S
O27    Y30     2.554   .     S
O27    Al38    1.951   .     S
O27    Al39    1.967   .     S
O27    Y72     2.414   1_545 S
Y28    O55     2.413   1_645 S
Y28    O63     2.455   1_545 S
Y28    O65     2.455   1_545 S
Y28    O81     2.611   1_654 S
Y28    O8      2.611   1_655 S
O29    Al37    1.920   .     S
O29    Al39    1.920   .     S
O29    Y34     2.438   .     S
Y30    O31     2.486   .     S
Y30    O33     2.420   .     S
Y30    O100    2.663   .     S
O31    Al116   1.929   .     S
O31    Al38    1.928   .     S
O31    Y52     2.414   1_645 S
Y32    O51     2.414   .     S
Y32    O61     2.418   .     S
Y32    O67     2.411   .     S
Y32    O85     2.658   .     S
O33    Al19    1.887   1_655 S
O33    Al97    1.925   1_655 S
O33    Y12     2.455   1_655 S
Y34    O35     2.487   .     S
Y34    O104    2.657   1_554 S
O35    Al78    1.926   .     S
O35    Al76    1.926   .     S
O35    Y48     2.418   .     S
Al36   O111    1.928   1_554 S
Al36   O75     1.928   1_545 S
Al36   O101    1.951   1_554 S
Al36   O65     1.940   1_545 S
Al36   O144    1.947   1_544 S
Al37   O93     1.945   1_554 S
Al37   O104    1.952   1_554 S
Al37   O101    1.967   1_554 S
Al38   O75     1.928   1_545 S
Al38   O63     1.940   1_545 S
Al38   O62     1.947   1_545 S
O40    Y48     2.568   .     S
O40    Al77    1.944   .     S
O40    Al56    1.953   .     S
O40    Y54     2.431   .     S
O40    Y130    2.655   1_554 S
O41    Y50     2.560   .     S
O41    Al136   1.946   .     S
O41    Al137   1.949   .     S
O41    Y148    2.652   1_455 S
O42    Y52     2.558   .     S
O42    Al59    1.945   .     S
O42    Al18    1.949   1_565 S
O42    Y50     2.432   .     S
O42    Y54     2.649   .     S
O43    Y54     2.555   .     S
O43    Al18    1.944   1_565 S
O43    Al79    1.953   .     S
O43    Y9      2.414   1_565 S
O43    Y72     2.659   .     S
O44    Y52     2.567   .     S
O44    Al137   1.941   .     S
O44    Al96    1.950   1_565 S
O44    Y50     2.436   .     S
O44    Y134    2.654   .     S
O45    Y54     2.555   .     S
O45    Al16    1.944   1_565 S
O45    Al77    1.953   .     S
O45    Y9      2.414   1_565 S
O45    Y152    2.659   1_554 S
O46    Y48     2.568   .     S
O46    Al79    1.944   .     S
O46    Al58    1.953   .     S
O46    Y54     2.431   .     S
O46    Y50     2.655   .     S
O47    Y50     2.555   .     S
O47    Al58    1.949   .     S
O47    Al59    1.960   .     S
O47    Y68     2.657   1_455 S
Y48    O69     2.458   .     S
Y48    O141    2.667   1_554 S
Y48    O67     2.667   .     S
O49    Al57    1.923   .     S
O49    Al59    1.923   .     S
O49    Y68     2.449   1_455 S
O49    Y54     2.413   .     S
Y50    O51     2.484   .     S
Y50    O53     2.415   .     S
Y50    O120    2.651   .     S
O51    Al136   1.928   .     S
O51    Al58    1.934   .     S
Y52    O73     2.441   1_455 S
Y52    O31     2.414   1_465 S
Y52    O2      2.414   1_565 S
Y52    O8      2.435   1_565 S
Y52    O63     2.639   1_455 S
Y52    O145    2.656   1_455 S
O53    Al79    1.939   .     S
O53    Al157   1.935   .     S
O53    Y72     2.443   .     S
Y54    O55     2.493   .     S
Y54    O124    2.649   1_554 S
O55    Al18    1.928   1_565 S
O55    Al16    1.928   1_565 S
O55    Y28     2.413   1_465 S
Al56   O131    1.934   1_554 S
Al56   O121    1.949   1_554 S
Al56   O84     1.965   1_554 S
Al57   O153    1.941   1_454 S
Al57   O60     1.947   1_455 S
Al57   O124    1.945   1_554 S
Al57   O121    1.960   1_554 S
Al57   O65     1.952   1_455 S
Al59   O73     1.941   1_455 S
Al59   O66     1.947   1_455 S
Al59   O63     1.952   1_455 S
O60    Y68     2.580   .     S
O60    Al57    1.947   1_655 S
O60    Al76    1.952   .     S
O60    Y74     2.434   .     S
O60    Y150    2.646   1_554 S
O61    Y70     2.561   .     S
O61    Al156   1.946   .     S
O61    Al157   1.948   .     S
O61    Y128    2.654   .     S
O62    Y72     2.568   .     S
O62    Al79    1.944   .     S
O62    Al38    1.947   1_565 S
O62    Y70     2.434   .     S
O62    Y74     2.650   .     S
O63    Y74     2.557   .     S
O63    Al38    1.940   1_565 S
O63    Al59    1.952   1_655 S
O63    Y28     2.455   1_565 S
O63    Y52     2.639   1_655 S
O64    Y72     2.568   .     S
O64    Al157   1.942   .     S
O64    Al116   1.953   1_565 S
O64    Y70     2.434   .     S
O64    Y154    2.652   .     S
O65    Y74     2.557   .     S
O65    Al36    1.940   1_565 S
O65    Al57    1.952   1_655 S
O65    Y28     2.455   1_565 S
O65    Y132    2.639   1_654 S
O66    Y68     2.580   .     S
O66    Al59    1.947   1_655 S
O66    Al78    1.952   .     S
O66    Y74     2.434   .     S
O66    Y70     2.646   .     S
O67    Y70     2.557   .     S
O67    Al78    1.939   .     S
O67    Al79    1.947   .     S
Y68    O49     2.449   1_655 S
Y68    O15     2.405   1_655 S
Y68    O121    2.657   1_654 S
Y68    O47     2.657   1_655 S
O69    Al77    1.927   .     S
O69    Al79    1.927   .     S
O69    Y74     2.417   .     S
Y70    O71     2.485   .     S
Y70    O73     2.417   .     S
Y70    O140    2.649   .     S
O71    Al156   1.928   .     S
O71    Al78    1.933   .     S
O71    Y12     2.408   1_655 S
Y72    O11     2.415   1_565 S
Y72    O21     2.416   1_565 S
Y72    O27     2.414   1_565 S
Y72    O125    2.656   .     S
O73    Al59    1.941   1_655 S
O73    Al137   1.936   1_655 S
O73    Y52     2.441   1_655 S
Y74    O75     2.489   .     S
Y74    O144    2.650   1_554 S
O75    Al38    1.928   1_565 S
O75    Al36    1.928   1_565 S
O75    Y9      2.415   1_565 S
Al76   O151    1.933   1_554 S
Al76   O141    1.939   1_554 S
Al76   O104    1.950   1_554 S
Al77   O133    1.939   1_554 S
Al77   O144    1.944   1_554 S
Al77   O141    1.947   1_554 S
O80    Y88     2.571   .     S
O80    Al117   1.941   .     S
O80    Al96    1.952   .     S
O80    Y94     2.433   .     S
O81    Y90     2.571   .     S
O81    Al16    1.966   1_556 S
O81    Al17    1.945   1_556 S
O81    Y132    2.435   1_545 S
O81    Y28     2.611   1_456 S
O82    Y92     2.570   .     S
O82    Al99    1.944   .     S
O82    Al138   1.952   .     S
O82    Y90     2.435   .     S
O82    Y94     2.656   .     S
O83    Y94     2.556   .     S
O83    Al138   1.947   .     S
O83    Al119   1.949   .     S
O83    Y128    2.416   .     S
O83    Y112    2.658   .     S
O84    Y92     2.579   .     S
O84    Al17    1.932   1_556 S
O84    Al56    1.965   1_556 S
O84    Y90     2.438   .     S
O84    Y14     2.624   1_556 S
O85    Y94     2.556   .     S
O85    Al136   1.947   .     S
O85    Al117   1.949   .     S
O85    Y128    2.416   .     S
O86    Y88     2.571   .     S
O86    Al119   1.941   .     S
O86    Al98    1.952   .     S
O86    Y94     2.433   .     S
O86    Y90     2.645   .     S
O87    Y90     2.559   .     S
O87    Al98    1.948   .     S
O87    Al99    1.952   .     S
O87    Y132    2.415   1_545 S
O87    Y108    2.670   1_455 S
Y88    O109    2.446   .     S
Y88    O155    2.412   1_545 S
Y88    O123    2.415   1_545 S
Y88    O125    2.415   1_545 S
Y88    O107    2.654   .     S
O89    Al97    1.932   .     S
O89    Al99    1.932   .     S
O89    Y108    2.444   1_455 S
O89    Y94     2.410   .     S
Y90    O91     2.487   .     S
Y90    O93     2.409   .     S
Y90    O1      2.644   1_556 S
O91    Al16    1.925   1_556 S
O91    Al98    1.930   .     S
O91    Y152    2.415   1_545 S
Y92    O113    2.455   1_455 S
Y92    O151    2.408   1_455 S
Y92    O121    2.415   .     S
Y92    O127    2.410   .     S
Y92    O103    2.663   1_455 S
Y92    O25     2.655   1_456 S
O93    Al119   1.934   .     S
O93    Al37    1.945   1_556 S
O93    Y112    2.445   .     S
Y94    O95     2.486   .     S
O95    Al138   1.929   .     S
O95    Al136   1.929   .     S
O95    Y148    2.411   1_455 S
Al96   O135    1.933   1_545 S
Al96   O125    1.947   1_545 S
Al96   O44     1.950   1_545 S
Al97   O33     1.925   1_455 S
Al97   O100    1.944   1_455 S
Al97   O105    1.951   1_455 S
Al98   O135    1.933   1_545 S
Al98   O123    1.947   1_545 S
Al98   O122    1.950   1_545 S
Al99   O113    1.925   1_455 S
Al99   O106    1.944   1_455 S
Al99   O103    1.951   1_455 S
O100   Y108    2.564   .     S
O100   Al97    1.944   1_655 S
O100   Al116   1.952   .     S
O100   Y114    2.431   .     S
O101   Y110    2.554   .     S
O101   Al36    1.951   1_556 S
O101   Al37    1.967   1_556 S
O101   Y152    2.414   1_545 S
O101   Y9      2.643   1_556 S
O102   Y112    2.572   .     S
O102   Al119   1.943   .     S
O102   Al158   1.952   .     S
O102   Y110    2.429   .     S
O102   Y114    2.645   .     S
O103   Y114    2.552   .     S
O103   Al158   1.948   .     S
O103   Al99    1.951   1_655 S
O103   Y148    2.409   .     S
O103   Y92     2.663   1_655 S
O104   Y112    2.567   .     S
O104   Al37    1.952   1_556 S
O104   Al76    1.950   1_556 S
O104   Y110    2.431   .     S
O104   Y34     2.657   1_556 S
O105   Y114    2.552   .     S
O105   Al156   1.948   .     S
O105   Al97    1.951   1_655 S
O105   Y148    2.409   .     S
O105   Y12     2.663   1_655 S
O106   Y108    2.564   .     S
O106   Al99    1.944   1_655 S
O106   Al118   1.952   .     S
O106   Y114    2.431   .     S
O106   Y110    2.663   .     S
O107   Y110    2.548   .     S
O107   Al118   1.948   .     S
O107   Al119   1.952   .     S
O107   Y152    2.416   1_545 S
Y108   O89     2.444   1_655 S
Y108   O135    2.412   1_645 S
Y108   O143    2.415   1_545 S
Y108   O145    2.415   1_545 S
Y108   O2      2.670   1_655 S
Y108   O87     2.670   1_655 S
O109   Al117   1.930   .     S
O109   Al119   1.930   .     S
O109   Y114    2.417   .     S
Y110   O111    2.486   .     S
Y110   O113    2.420   .     S
Y110   O20     2.648   1_556 S
O111   Al36    1.928   1_556 S
O111   Al118   1.929   .     S
O111   Y132    2.414   1_645 S
Y112   O131    2.414   .     S
Y112   O141    2.411   .     S
Y112   O147    2.418   .     S
Y112   O6      2.647   1_556 S
O113   Al99    1.925   1_655 S
O113   Al17    1.887   1_656 S
O113   Y92     2.455   1_655 S
Y114   O115    2.489   .     S
O115   Al158   1.926   .     S
O115   Al156   1.926   .     S
O115   Y128    2.411   .     S
Al116  O155    1.928   1_545 S
Al116  O145    1.945   1_545 S
Al116  O64     1.953   1_545 S
Al118  O155    1.928   1_545 S
Al118  O143    1.945   1_545 S
Al118  O142    1.953   1_545 S
O120   Y128    2.567   .     S
O120   Al157   1.943   .     S
O120   Al136   1.952   .     S
O120   Y134    2.435   .     S
O121   Y130    2.555   .     S
O121   Al56    1.949   1_556 S
O121   Al57    1.960   1_556 S
O121   Y68     2.657   1_456 S
O122   Y132    2.567   .     S
O122   Al139   1.941   .     S
O122   Al98    1.950   1_565 S
O122   Y130    2.436   .     S
O122   Y134    2.654   .     S
O123   Y134    2.560   .     S
O123   Al98    1.947   1_565 S
O123   Al159   1.951   .     S
O123   Y88     2.415   1_565 S
O123   Y152    2.656   .     S
O124   Y132    2.558   .     S
O124   Al57    1.945   1_556 S
O124   Al16    1.949   1_566 S
O124   Y130    2.432   .     S
O124   Y54     2.649   1_556 S
O125   Y134    2.560   .     S
O125   Al96    1.947   1_565 S
O125   Al157   1.951   .     S
O125   Y88     2.415   1_565 S
O126   Y128    2.567   .     S
O126   Al159   1.943   .     S
O126   Al138   1.952   .     S
O126   Y134    2.435   .     S
O126   Y130    2.651   .     S
O127   Y130    2.560   .     S
O127   Al138   1.946   .     S
O127   Al139   1.949   .     S
O127   Y148    2.652   1_455 S
Y128   O149    2.445   .     S
Y128   O147    2.654   .     S
O129   Al137   1.934   .     S
O129   Al139   1.934   .     S
O129   Y148    2.445   1_455 S
O129   Y134    2.416   .     S
Y130   O131    2.484   .     S
Y130   O133    2.415   .     S
Y130   O40     2.655   1_556 S
O131   Al56    1.934   1_556 S
O131   Al138   1.928   .     S
Y132   O153    2.441   1_455 S
Y132   O111    2.414   1_465 S
Y132   O81     2.435   1_565 S
Y132   O87     2.415   1_565 S
Y132   O143    2.656   1_455 S
Y132   O65     2.639   1_456 S
O133   Al159   1.935   .     S
O133   Al77    1.939   1_556 S
O133   Y152    2.443   .     S
Y134   O135    2.487   .     S
O135   Al98    1.933   1_565 S
O135   Al96    1.933   1_565 S
O135   Y108    2.412   1_465 S
Al137  O73     1.936   1_455 S
Al137  O140    1.944   1_455 S
Al137  O145    1.947   1_455 S
Al139  O153    1.936   1_455 S
Al139  O146    1.944   1_455 S
Al139  O143    1.947   1_455 S
O140   Y148    2.567   .     S
O140   Al137   1.944   1_655 S
O140   Al156   1.954   .     S
O140   Y154    2.434   .     S
O141   Y150    2.557   .     S
O141   Al76    1.939   1_556 S
O141   Al77    1.947   1_556 S
O141   Y48     2.667   1_556 S
O142   Y152    2.568   .     S
O142   Al159   1.942   .     S
O142   Al118   1.953   1_565 S
O142   Y150    2.434   .     S
O142   Y154    2.652   .     S
O143   Y154    2.566   .     S
O143   Al118   1.945   1_565 S
O143   Al139   1.947   1_655 S
O143   Y108    2.415   1_565 S
O143   Y132    2.656   1_655 S
O144   Y152    2.568   .     S
O144   Al77    1.944   1_556 S
O144   Al36    1.947   1_566 S
O144   Y150    2.434   .     S
O144   Y74     2.650   1_556 S
O145   Y154    2.566   .     S
O145   Al116   1.945   1_565 S
O145   Al137   1.947   1_655 S
O145   Y108    2.415   1_565 S
O145   Y52     2.656   1_655 S
O146   Y148    2.567   .     S
O146   Al139   1.944   1_655 S
O146   Al158   1.954   .     S
O146   Y154    2.434   .     S
O146   Y150    2.649   .     S
O147   Y150    2.561   .     S
O147   Al158   1.946   .     S
O147   Al159   1.948   .     S
Y148   O129    2.445   1_655 S
Y148   O95     2.411   1_655 S
Y148   O41     2.652   1_655 S
Y148   O127    2.652   1_655 S
O149   Al157   1.936   .     S
O149   Al159   1.936   .     S
O149   Y154    2.416   .     S
Y150   O151    2.485   .     S
Y150   O153    2.417   .     S
Y150   O60     2.646   1_556 S
O151   Al76    1.933   1_556 S
O151   Al158   1.928   .     S
O151   Y92     2.408   1_655 S
Y152   O91     2.415   1_565 S
Y152   O101    2.414   1_565 S
Y152   O107    2.416   1_565 S
Y152   O45     2.659   1_556 S
O153   Al139   1.936   1_655 S
O153   Al57    1.941   1_656 S
O153   Y132    2.441   1_655 S
Y154   O155    2.484   .     S
O155   Al118   1.928   1_565 S
O155   Al116   1.928   1_565 S
O155   Y88     2.412   1_565 S
