# Supplementary material for: Band Gap Engineering and Trap Depths of Intrinsic Point Defects in RAlO3 (R = Y, La, Gd, Yb, Lu) Perovskites
Source: J Phys Chem C Nanomater Interfaces. 2021 Nov 23;125(48):26698–710. doi: 10.1021/acs.jpcc.1c06573 (PMC8672454; doi:10.1021/acs.jpcc.1c06573)
Supplement: Supplementary file 2 — jp1c06573_si_002.zip [file jp1c06573_si_002.zip › cifs/yalo_222_vo_oi.cif]

data_yalo_222_vo_oi_opt
_audit_creation_date              2021-07-08
_audit_creation_method            'Materials Studio'
_symmetry_space_group_name_H-M    'P1'
_symmetry_Int_Tables_number       1
_symmetry_cell_setting            triclinic
loop_
_symmetry_equiv_pos_as_xyz
  x,y,z
_cell_length_a                    10.7762
_cell_length_b                    10.9268
_cell_length_c                    15.2079
_cell_angle_alpha                 89.8587
_cell_angle_beta                  90.0462
_cell_angle_gamma                 90.2636
loop_
_atom_site_label
_atom_site_type_symbol
_atom_site_fract_x
_atom_site_fract_y
_atom_site_fract_z
_atom_site_U_iso_or_equiv
_atom_site_adp_type
_atom_site_occupancy
O1     O     0.35995   0.13894   0.01047   0.00000  Uiso   1.00
O2     O     0.10962   0.11107   0.47939   0.00000  Uiso   1.00
O3     O     0.13079   0.36511   0.27464   0.00000  Uiso   1.00
O4     O     0.42096   0.35723   0.19698   0.00000  Uiso   1.00
O5     O     0.14344   0.35945   0.48158   0.00000  Uiso   1.00
O6     O     0.39499   0.39018   0.01844   0.00000  Uiso   1.00
O7     O     0.36287   0.13604   0.23003   0.00000  Uiso   1.00
O8     O     0.11200   0.11511   0.26380   0.00000  Uiso   1.00
Y9     Y     0.49603   0.00770   0.11977   0.00000  Uiso   1.00
O10    O     0.02859   0.24315   0.12343   0.00000  Uiso   1.00
Y11    Y     0.25096   0.23427   0.37163   0.00000  Uiso   1.00
O12    O     0.28037   0.00634   0.37295   0.00000  Uiso   1.00
Y13    Y     0.00420   0.48163   0.38090   0.00000  Uiso   1.00
O14    O     0.47825   0.24878   0.37386   0.00000  Uiso   1.00
Y15    Y     0.25136   0.25935   0.11844   0.00000  Uiso   1.00
O16    O     0.21887   0.49005   0.12945   0.00000  Uiso   1.00
Al17   Al    0.24887  -0.00063  -0.00381   0.00000  Uiso   1.00
Al18   Al    0.00025   0.24963  -0.00232   0.00000  Uiso   1.00
Al19   Al    0.25015   0.00201   0.24840   0.00000  Uiso   1.00
Al20   Al   -0.00108   0.25262   0.25188   0.00000  Uiso   1.00
O21    O     0.85929   0.14097   0.01222   0.00000  Uiso   1.00
O22    O     0.61001   0.10553   0.48702   0.00000  Uiso   1.00
O23    O     0.64505   0.35541   0.26896   0.00000  Uiso   1.00
O24    O     0.89081   0.39164   0.23291   0.00000  Uiso   1.00
O25    O     0.64288   0.35794   0.48890   0.00000  Uiso   1.00
O26    O     0.89475   0.39429   0.01700   0.00000  Uiso   1.00
O27    O     0.86059   0.13954   0.23173   0.00000  Uiso   1.00
O28    O     0.61648   0.10340   0.26945   0.00000  Uiso   1.00
Y29    Y     0.99292   0.02037   0.12345   0.00000  Uiso   1.00
O30    O     0.54739   0.22034   0.11987   0.00000  Uiso   1.00
Y31    Y     0.74391   0.22639   0.37906   0.00000  Uiso   1.00
O32    O     0.78242   0.00221   0.37646   0.00000  Uiso   1.00
Y33    Y     0.51148   0.47945   0.37829   0.00000  Uiso   1.00
O34    O     0.96296   0.25800   0.37663   0.00000  Uiso   1.00
Y35    Y     0.76144   0.27095   0.12309   0.00000  Uiso   1.00
O36    O     0.71920   0.49724   0.12741   0.00000  Uiso   1.00
Al37   Al    0.74888  -0.00166  -0.00369   0.00000  Uiso   1.00
Al38   Al    0.50425   0.24534  -0.00083   0.00000  Uiso   1.00
Al39   Al    0.75139  -0.00082   0.24964   0.00000  Uiso   1.00
Al40   Al    0.51464   0.23280   0.24610   0.00000  Uiso   1.00
O41    O     0.35673   0.64228   0.01512   0.00000  Uiso   1.00
O42    O     0.10464   0.61207   0.49046   0.00000  Uiso   1.00
O43    O     0.13814   0.86181   0.26879   0.00000  Uiso   1.00
O44    O     0.38510   0.89020   0.23056   0.00000  Uiso   1.00
O45    O     0.13889   0.86164   0.48870   0.00000  Uiso   1.00
O46    O     0.38667   0.89003   0.00986   0.00000  Uiso   1.00
O47    O     0.35663   0.64387   0.22990   0.00000  Uiso   1.00
O48    O     0.10391   0.61588   0.27047   0.00000  Uiso   1.00
Y49    Y     0.49775   0.53239   0.12080   0.00000  Uiso   1.00
O50    O     0.02651   0.74361   0.12809   0.00000  Uiso   1.00
Y51    Y     0.24331   0.73971   0.38013   0.00000  Uiso   1.00
O52    O     0.27819   0.52376   0.38222   0.00000  Uiso   1.00
Y53    Y     0.00501   0.98345   0.37412   0.00000  Uiso   1.00
O54    O     0.46699   0.75693   0.37442   0.00000  Uiso   1.00
Y55    Y     0.25018   0.77151   0.12303   0.00000  Uiso   1.00
O56    O     0.21800   0.99742   0.12248   0.00000  Uiso   1.00
Al57   Al    0.25034   0.49691   0.00244   0.00000  Uiso   1.00
Al58   Al   -0.00340   0.75034   0.00219   0.00000  Uiso   1.00
Al59   Al    0.23617   0.51290   0.25432   0.00000  Uiso   1.00
Al60   Al   -0.00344   0.75244   0.25367   0.00000  Uiso   1.00
O61    O     0.85676   0.64179   0.01923   0.00000  Uiso   1.00
O62    O     0.60716   0.60866   0.48586   0.00000  Uiso   1.00
O63    O     0.63792   0.85950   0.26594   0.00000  Uiso   1.00
O64    O     0.88879   0.89154   0.23270   0.00000  Uiso   1.00
O65    O     0.64030   0.85830   0.48393   0.00000  Uiso   1.00
O66    O     0.88913   0.89131   0.01543   0.00000  Uiso   1.00
O67    O     0.85651   0.64083   0.23995   0.00000  Uiso   1.00
Y68    Y     0.99477   0.52126   0.12671   0.00000  Uiso   1.00
O69    O     0.52794   0.75580   0.12277   0.00000  Uiso   1.00
Y70    Y     0.73985   0.72731   0.37468   0.00000  Uiso   1.00
O71    O     0.77956   0.50222   0.37919   0.00000  Uiso   1.00
Y72    Y     0.50499   0.98099   0.37737   0.00000  Uiso   1.00
O73    O     0.96410   0.76057   0.37879   0.00000  Uiso   1.00
Y74    Y     0.75350   0.76900   0.12762   0.00000  Uiso   1.00
O75    O     0.71951   0.99343   0.12214   0.00000  Uiso   1.00
Al76   Al    0.75051   0.49974   0.00111   0.00000  Uiso   1.00
Al77   Al    0.49737   0.75248  -0.00476   0.00000  Uiso   1.00
Al78   Al    0.75312   0.49417   0.25252   0.00000  Uiso   1.00
Al79   Al    0.49188   0.75565   0.24985   0.00000  Uiso   1.00
O80    O     0.35947   0.14270   0.51206   0.00000  Uiso   1.00
O81    O     0.10920   0.10854   0.98048   0.00000  Uiso   1.00
O82    O     0.14112   0.35895   0.76451   0.00000  Uiso   1.00
O83    O     0.39251   0.39248   0.73558   0.00000  Uiso   1.00
O84    O     0.14276   0.35666   0.98233   0.00000  Uiso   1.00
O85    O     0.39380   0.39372   0.51734   0.00000  Uiso   1.00
O86    O     0.35872   0.14164   0.73124   0.00000  Uiso   1.00
O87    O     0.10674   0.10707   0.76429   0.00000  Uiso   1.00
Y88    Y     0.49586   0.02038   0.62297   0.00000  Uiso   1.00
O89    O     0.03590   0.24221   0.62384   0.00000  Uiso   1.00
Y90    Y     0.24565   0.22968   0.87191   0.00000  Uiso   1.00
O91    O     0.27885   0.00413   0.87172   0.00000  Uiso   1.00
Y92    Y     0.00453   0.47917   0.87655   0.00000  Uiso   1.00
O93    O     0.46889   0.25691   0.87402   0.00000  Uiso   1.00
Y94    Y     0.25737   0.27208   0.62280   0.00000  Uiso   1.00
O95    O     0.21929   0.49524   0.62673   0.00000  Uiso   1.00
Al96   Al    0.24912   0.00365   0.49842   0.00000  Uiso   1.00
Al97   Al    0.00196   0.25014   0.50002   0.00000  Uiso   1.00
Al98   Al    0.24942   0.00092   0.74804   0.00000  Uiso   1.00
Al99   Al    0.00092   0.25042   0.74862   0.00000  Uiso   1.00
O100   O     0.85975   0.14077   0.51724   0.00000  Uiso   1.00
O101   O     0.60981   0.10510   0.97309   0.00000  Uiso   1.00
O102   O     0.64131   0.35851   0.76838   0.00000  Uiso   1.00
O103   O     0.89178   0.39135   0.73467   0.00000  Uiso   1.00
O104   O     0.64314   0.35761   0.98698   0.00000  Uiso   1.00
O105   O     0.89429   0.39298   0.52335   0.00000  Uiso   1.00
O106   O     0.85946   0.14188   0.73201   0.00000  Uiso   1.00
O107   O     0.60818   0.10796   0.76543   0.00000  Uiso   1.00
Y108   Y     0.99655   0.02155   0.62583   0.00000  Uiso   1.00
O109   O     0.53096   0.24281   0.62509   0.00000  Uiso   1.00
Y110   Y     0.74537   0.22834   0.87382   0.00000  Uiso   1.00
O111   O     0.78255   0.00308   0.87242   0.00000  Uiso   1.00
Y112   Y     0.50341   0.47683   0.87669   0.00000  Uiso   1.00
O113   O     0.96954   0.25760   0.87405   0.00000  Uiso   1.00
Y114   Y     0.75534   0.27037   0.62558   0.00000  Uiso   1.00
O115   O     0.71902   0.49703   0.62860   0.00000  Uiso   1.00
Al116  Al    0.75135  -0.00292   0.50213   0.00000  Uiso   1.00
Al117  Al    0.50157   0.24947   0.50002   0.00000  Uiso   1.00
Al118  Al    0.75032  -0.00032   0.74922   0.00000  Uiso   1.00
Al119  Al    0.50040   0.24971   0.74956   0.00000  Uiso   1.00
O120   O     0.35976   0.64410   0.52479   0.00000  Uiso   1.00
O121   O     0.10615   0.60556   0.98958   0.00000  Uiso   1.00
O122   O     0.14131   0.85828   0.76853   0.00000  Uiso   1.00
O123   O     0.39190   0.89286   0.72992   0.00000  Uiso   1.00
O124   O     0.13920   0.85813   0.98709   0.00000  Uiso   1.00
O125   O     0.39094   0.89338   0.51184   0.00000  Uiso   1.00
O126   O     0.35759   0.64137   0.73365   0.00000  Uiso   1.00
O127   O     0.10795   0.60748   0.77013   0.00000  Uiso   1.00
Y128   Y     0.49531   0.52105   0.62705   0.00000  Uiso   1.00
O129   O     0.03059   0.74281   0.62947   0.00000  Uiso   1.00
Y130   Y     0.24182   0.72764   0.87720   0.00000  Uiso   1.00
O131   O     0.28001   0.50344   0.87691   0.00000  Uiso   1.00
Y132   Y     0.00429   0.97921   0.87388   0.00000  Uiso   1.00
O133   O     0.46377   0.75711   0.87257   0.00000  Uiso   1.00
Y134   Y     0.25314   0.77259   0.62665   0.00000  Uiso   1.00
O135   O     0.21994   0.99773   0.62348   0.00000  Uiso   1.00
Al136  Al    0.25006   0.50539   0.50264   0.00000  Uiso   1.00
Al137  Al   -0.00369   0.75170   0.50372   0.00000  Uiso   1.00
Al138  Al    0.25050   0.49985   0.75111   0.00000  Uiso   1.00
Al139  Al   -0.00002   0.75028   0.75252   0.00000  Uiso   1.00
O140   O     0.85751   0.64121   0.52009   0.00000  Uiso   1.00
O141   O     0.60525   0.60838   0.98473   0.00000  Uiso   1.00
O142   O     0.64113   0.85742   0.76624   0.00000  Uiso   1.00
O143   O     0.89330   0.89227   0.73423   0.00000  Uiso   1.00
O144   O     0.63824   0.85898   0.97822   0.00000  Uiso   1.00
O145   O     0.89016   0.89060   0.52487   0.00000  Uiso   1.00
O146   O     0.85848   0.64122   0.73972   0.00000  Uiso   1.00
O147   O     0.60654   0.60691   0.77017   0.00000  Uiso   1.00
Y148   Y     0.99663   0.52183   0.62897   0.00000  Uiso   1.00
O149   O     0.53348   0.74351   0.62615   0.00000  Uiso   1.00
Y150   Y     0.74495   0.72896   0.87485   0.00000  Uiso   1.00
O151   O     0.78034   0.50356   0.87771   0.00000  Uiso   1.00
Y152   Y     0.50225   0.97911   0.87006   0.00000  Uiso   1.00
O153   O     0.96905   0.75644   0.87773   0.00000  Uiso   1.00
Y154   Y     0.75577   0.76971   0.62837   0.00000  Uiso   1.00
O155   O     0.71868   0.99495   0.62603   0.00000  Uiso   1.00
Al156  Al    0.75117   0.50112   0.50474   0.00000  Uiso   1.00
Al157  Al    0.50013   0.75018   0.50211   0.00000  Uiso   1.00
Al158  Al    0.74930   0.49898   0.75270   0.00000  Uiso   1.00
Al159  Al    0.49871   0.74904   0.74965   0.00000  Uiso   1.00
O160   O     0.36133   0.40541   0.27655   0.00000  Uiso   1.00
loop_
_geom_bond_atom_site_label_1
_geom_bond_atom_site_label_2
_geom_bond_distance
_geom_bond_site_symmetry_2
_ccdc_geom_bond_type
O1     Y9      2.641   .     S
O1     Al38    1.945   .     S
O1     Al17    1.947   .     S
O1     Y15     2.413   .     S
O1     Y90     2.634   1_554 S
O2     Y11     2.606   .     S
O2     Al96    1.933   .     S
O2     Al97    1.942   .     S
O2     Y53     2.402   1_545 S
O2     Y108    2.717   1_455 S
O3     Y13     2.474   .     S
O3     Al20    1.907   .     S
O3     Al59    1.994   .     S
O3     Y11     2.429   .     S
O3     Y15     2.949   .     S
O4     Y15     2.428   .     S
O4     Al59    2.768   .     S
O4     Al40    1.853   .     S
O4     Y49     2.380   .     S
O4     Y33     3.216   .     S
O5     Y13     2.526   .     S
O5     Al97    1.952   .     S
O5     Al136   1.988   .     S
O5     Y11     2.457   .     S
O5     Y94     2.651   .     S
O6     Y15     2.593   .     S
O6     Al57    1.966   .     S
O6     Al38    1.999   .     S
O6     Y49     2.461   .     S
O6     Y112    2.625   1_554 S
O7     Y9      2.621   .     S
O7     Al40    1.959   .     S
O7     Al19    1.918   .     S
O7     Y15     2.478   .     S
O7     Y11     2.696   .     S
O8     Y11     2.572   .     S
O8     Al19    1.954   .     S
O8     Al20    1.947   .     S
O8     Y53     2.488   1_545 S
O8     Y29     2.696   1_455 S
Y9     O30     2.386   .     S
Y9     O75     2.414   1_545 S
Y9     O44     2.428   1_545 S
Y9     O46     2.414   1_545 S
Y9     O101    2.756   1_554 S
Y9     O28     2.820   .     S
O10    Al18    1.938   .     S
O10    Al20    1.983   .     S
O10    Y29     2.463   1_455 S
O10    Y15     2.408   .     S
Y11    O12     2.512   .     S
Y11    O14     2.454   .     S
Y11    O80     2.632   .     S
O12    Al96    1.938   .     S
O12    Al19    1.922   .     S
O12    Y72     2.438   1_545 S
Y13    O34     2.483   1_455 S
Y13    O71     2.432   1_455 S
Y13    O42     2.444   .     S
Y13    O48     2.470   .     S
Y13    O24     2.742   1_455 S
Y13    O105    2.649   1_455 S
O14    Al40    1.991   .     S
O14    Al117   1.935   .     S
O14    Y33     2.545   .     S
O14    O160    2.591   .     S
Y15    O16     2.552   .     S
Y15    O84     2.604   1_554 S
O16    Al59    1.925   .     S
O16    Al57    1.963   .     S
O16    Y68     2.441   1_455 S
Al17   O91     1.921   1_554 S
Al17   O56     1.950   1_545 S
Al17   O81     1.939   1_554 S
Al17   O46     1.921   1_545 S
Al17   O124    1.945   1_544 S
Al18   O113    1.911   1_454 S
Al18   O21     1.936   1_455 S
Al18   O84     1.940   1_554 S
Al18   O81     1.960   1_554 S
Al18   O26     1.974   1_455 S
Al19   O56     1.946   1_545 S
Al19   O44     1.923   1_545 S
Al19   O43     1.970   1_545 S
Al20   O34     1.938   1_455 S
Al20   O27     1.956   1_455 S
Al20   O24     1.940   1_455 S
O21    Y29     2.583   .     S
O21    Al18    1.936   1_655 S
O21    Al37    1.972   .     S
O21    Y35     2.450   .     S
O21    Y110    2.616   1_554 S
O22    Y31     2.549   .     S
O22    Al116   1.947   .     S
O22    Al117   1.974   .     S
O22    Y72     2.431   1_545 S
O22    Y88     2.576   .     S
O23    Y33     2.590   .     S
O23    Al40    1.968   .     S
O23    Al78    1.924   .     S
O23    Y31     2.434   .     S
O23    Y35     2.715   .     S
O24    Y35     2.542   .     S
O24    Al78    1.888   .     S
O24    Al20    1.940   1_655 S
O24    Y68     2.418   .     S
O24    Y13     2.742   1_655 S
O25    Y33     2.569   .     S
O25    Al117   1.933   .     S
O25    Al156   1.963   .     S
O25    Y31     2.464   .     S
O25    Y114    2.589   .     S
O26    Y35     2.541   .     S
O26    Al76    1.954   .     S
O26    Al18    1.974   1_655 S
O26    Y68     2.422   .     S
O26    Y92     2.609   1_654 S
O27    Y29     2.544   .     S
O27    Al20    1.956   1_655 S
O27    Al39    1.948   .     S
O27    Y35     2.436   .     S
O27    Y31     2.744   .     S
O28    Y31     2.542   .     S
O28    Al39    1.876   .     S
O28    Al40    1.828   .     S
O28    Y72     2.430   1_545 S
Y29    O10     2.463   1_655 S
Y29    O56     2.440   1_645 S
Y29    O64     2.445   1_545 S
Y29    O66     2.436   1_545 S
Y29    O81     2.685   1_654 S
Y29    O8      2.696   1_655 S
O30    Al38    1.912   .     S
O30    Al40    1.957   .     S
O30    Y35     2.370   .     S
Y31    O32     2.487   .     S
Y31    O34     2.384   .     S
Y31    O100    2.617   .     S
O32    Al116   1.941   .     S
O32    Al39    1.958   .     S
O32    Y53     2.409   1_645 S
Y33    O52     2.563   .     S
Y33    O62     2.393   .     S
Y33    O85     2.635   .     S
O34    Al20    1.938   1_655 S
O34    Al97    1.924   1_655 S
O34    Y13     2.483   1_655 S
Y35    O36     2.517   .     S
Y35    O104    2.608   1_554 S
O36    Al78    1.937   .     S
O36    Al76    1.951   .     S
O36    Y49     2.421   .     S
Al37   O111    1.920   1_554 S
Al37   O75     1.940   1_545 S
Al37   O101    1.935   1_554 S
Al37   O66     1.937   1_545 S
Al37   O144    1.950   1_544 S
Al38   O93     1.945   1_554 S
Al38   O104    1.940   1_554 S
Al38   O101    1.954   1_554 S
Al39   O75     1.970   1_545 S
Al39   O64     1.913   1_545 S
Al39   O63     1.967   1_545 S
Al40   O160    2.556   .     S
O41    Y49     2.518   .     S
O41    Al77    1.955   .     S
O41    Al57    1.964   .     S
O41    Y55     2.457   .     S
O41    Y130    2.607   1_554 S
O42    Y51     2.640   .     S
O42    Al136   1.966   .     S
O42    Al137   1.936   .     S
O42    Y148    2.597   1_455 S
O43    Y53     2.534   .     S
O43    Al60    1.948   .     S
O43    Al19    1.970   1_565 S
O43    Y51     2.435   .     S
O43    Y55     2.715   .     S
O44    Y55     2.542   .     S
O44    Al19    1.923   1_565 S
O44    Al79    1.893   .     S
O44    Y9      2.428   1_565 S
O44    Y72     2.763   .     S
O45    Y53     2.625   .     S
O45    Al137   1.959   .     S
O45    Al96    1.956   1_565 S
O45    Y51     2.407   .     S
O45    Y134    2.619   .     S
O46    Y55     2.603   .     S
O46    Al17    1.921   1_565 S
O46    Al77    1.937   .     S
O46    Y9      2.414   1_565 S
O46    Y152    2.646   1_554 S
O47    Y49     2.565   .     S
O47    Al79    1.922   .     S
O47    Al59    1.963   .     S
O47    Y55     2.430   .     S
O47    Y51     2.799   .     S
O48    Y51     2.619   .     S
O48    Al59    1.837   .     S
O48    Al60    1.909   .     S
O48    Y68     2.689   1_455 S
Y49    O69     2.461   .     S
Y49    O141    2.510   1_554 S
O50    Al58    1.943   .     S
O50    Al60    1.940   .     S
O50    Y68     2.452   1_455 S
O50    Y55     2.429   .     S
Y51    O52     2.391   .     S
Y51    O54     2.419   .     S
Y51    O120    2.739   .     S
O52    Al136   1.867   .     S
O52    Al59    2.000   .     S
O52    O160    2.254   .     S
Y53    O73     2.474   1_455 S
Y53    O32     2.409   1_465 S
Y53    O2      2.402   1_565 S
Y53    O8      2.488   1_565 S
Y53    O64     2.683   1_455 S
Y53    O145    2.793   1_455 S
O54    Al79    1.914   .     S
O54    Al157   1.975   .     S
O54    Y72     2.481   .     S
Y55    O56     2.494   .     S
Y55    O124    2.568   1_554 S
O56    Al19    1.946   1_565 S
O56    Al17    1.950   1_565 S
O56    Y29     2.440   1_465 S
Al57   O131    1.937   1_554 S
Al57   O121    1.969   1_554 S
Al57   O84     1.942   1_554 S
Al58   O153    1.917   1_454 S
Al58   O61     1.931   1_455 S
Al58   O124    1.945   1_554 S
Al58   O121    1.988   1_554 S
Al58   O66     1.942   1_455 S
Al59   O160    1.823   .     S
Al60   O73     1.937   1_455 S
Al60   O67     1.947   1_455 S
Al60   O64     1.943   1_455 S
O61    Y68     2.573   .     S
O61    Al58    1.931   1_655 S
O61    Al76    1.945   .     S
O61    Y74     2.432   .     S
O61    Y150    2.679   1_554 S
O62    Y70     2.561   .     S
O62    Al156   1.971   .     S
O62    Al157   1.950   .     S
O62    Y128    2.639   .     S
O63    Y72     2.592   .     S
O63    Al79    1.952   .     S
O63    Al39    1.967   1_565 S
O63    Y70     2.455   .     S
O63    Y74     2.642   .     S
O64    Y74     2.542   .     S
O64    Al39    1.913   1_565 S
O64    Al60    1.943   1_655 S
O64    Y29     2.445   1_565 S
O64    Y53     2.683   1_655 S
O65    Y72     2.560   .     S
O65    Al157   1.933   .     S
O65    Al116   1.948   1_565 S
O65    Y70     2.447   .     S
O65    Y154    2.703   .     S
O66    Y74     2.609   .     S
O66    Al37    1.937   1_565 S
O66    Al58    1.942   1_655 S
O66    Y29     2.436   1_565 S
O66    Y132    2.661   1_654 S
O67    Y68     2.632   .     S
O67    Al60    1.947   1_655 S
O67    Al78    1.957   .     S
O67    Y74     2.472   .     S
O67    Y70     2.588   .     S
Y68    O50     2.452   1_655 S
Y68    O16     2.441   1_655 S
Y68    O121    2.573   1_654 S
Y68    O48     2.689   1_655 S
O69    Al77    1.967   .     S
O69    Al79    1.972   .     S
O69    Y74     2.435   .     S
Y70    O71     2.499   .     S
Y70    O73     2.443   .     S
Y70    O140    2.716   .     S
O71    Al156   1.934   .     S
O71    Al78    1.949   .     S
O71    Y13     2.432   1_655 S
Y72    O12     2.438   1_565 S
Y72    O22     2.431   1_565 S
Y72    O28     2.430   1_565 S
Y72    O125    2.568   .     S
O73    Al60    1.937   1_655 S
O73    Al137   1.933   1_655 S
O73    Y53     2.474   1_655 S
Y74    O75     2.482   .     S
Y74    O144    2.769   1_554 S
O75    Al39    1.970   1_565 S
O75    Al37    1.940   1_565 S
O75    Y9      2.414   1_565 S
Al76   O151    1.905   1_554 S
Al76   O141    1.984   1_554 S
Al76   O104    1.945   1_554 S
Al77   O133    1.901   1_554 S
Al77   O144    1.926   1_554 S
Al77   O141    1.968   1_554 S
O80    Y88     2.607   .     S
O80    Al117   1.929   .     S
O80    Al96    1.937   .     S
O80    Y94     2.465   .     S
O81    Y90     2.572   .     S
O81    Al17    1.939   1_556 S
O81    Al18    1.960   1_556 S
O81    Y132    2.428   1_545 S
O81    Y29     2.685   1_456 S
O82    Y92     2.613   .     S
O82    Al99    1.932   .     S
O82    Al138   1.945   .     S
O82    Y90     2.436   .     S
O82    Y94     2.672   .     S
O83    Y94     2.604   .     S
O83    Al138   1.947   .     S
O83    Al119   1.961   .     S
O83    Y128    2.430   .     S
O83    Y112    2.623   .     S
O84    Y92     2.570   .     S
O84    Al18    1.940   1_556 S
O84    Al57    1.942   1_556 S
O84    Y90     2.450   .     S
O84    Y15     2.604   1_556 S
O85    Y94     2.545   .     S
O85    Al136   1.988   .     S
O85    Al117   1.980   .     S
O85    Y128    2.431   .     S
O86    Y88     2.585   .     S
O86    Al119   1.946   .     S
O86    Al98    1.949   .     S
O86    Y94     2.438   .     S
O86    Y90     2.648   .     S
O87    Y90     2.589   .     S
O87    Al98    1.947   .     S
O87    Al99    1.956   .     S
O87    Y132    2.434   1_545 S
O87    Y108    2.591   1_455 S
Y88    O109    2.458   .     S
Y88    O155    2.419   1_545 S
Y88    O123    2.412   1_545 S
Y88    O125    2.461   1_545 S
Y88    O107    2.659   .     S
O89    Al97    1.920   .     S
O89    Al99    1.937   .     S
O89    Y108    2.446   1_455 S
O89    Y94     2.407   .     S
Y90    O91     2.492   .     S
Y90    O93     2.423   .     S
Y90    O1      2.634   1_556 S
O91    Al17    1.921   1_556 S
O91    Al98    1.908   .     S
O91    Y152    2.424   1_545 S
Y92    O113    2.449   1_455 S
Y92    O151    2.432   1_455 S
Y92    O121    2.461   .     S
Y92    O127    2.409   .     S
Y92    O103    2.655   1_455 S
Y92    O26     2.609   1_456 S
O93    Al119   1.925   .     S
O93    Al38    1.945   1_556 S
O93    Y112    2.430   .     S
Y94    O95     2.476   .     S
O95    Al138   1.922   .     S
O95    Al136   1.919   .     S
O95    Y148    2.419   1_455 S
Al96   O135    1.929   1_545 S
Al96   O125    1.961   1_545 S
Al96   O45     1.956   1_545 S
Al97   O34     1.924   1_455 S
Al97   O100    1.956   1_455 S
Al97   O105    1.982   1_455 S
Al98   O135    1.921   1_545 S
Al98   O123    1.961   1_545 S
Al98   O122    1.966   1_545 S
Al99   O113    1.939   1_455 S
Al99   O106    1.944   1_455 S
Al99   O103    1.953   1_455 S
O100   Y108    2.569   .     S
O100   Al97    1.956   1_655 S
O100   Al116   1.966   .     S
O100   Y114    2.453   .     S
O101   Y110    2.490   .     S
O101   Al37    1.935   1_556 S
O101   Al38    1.954   1_556 S
O101   Y152    2.385   1_545 S
O101   Y9      2.756   1_556 S
O102   Y112    2.574   .     S
O102   Al119   1.946   .     S
O102   Al158   1.936   .     S
O102   Y110    2.419   .     S
O102   Y114    2.679   .     S
O103   Y114    2.579   .     S
O103   Al158   1.958   .     S
O103   Al99    1.953   1_655 S
O103   Y148    2.423   .     S
O103   Y92     2.655   1_655 S
O104   Y112    2.604   .     S
O104   Al38    1.940   1_556 S
O104   Al76    1.945   1_556 S
O104   Y110    2.490   .     S
O104   Y35     2.608   1_556 S
O105   Y114    2.536   .     S
O105   Al156   1.967   .     S
O105   Al97    1.982   1_655 S
O105   Y148    2.403   .     S
O105   Y13     2.649   1_655 S
O106   Y108    2.559   .     S
O106   Al99    1.944   1_655 S
O106   Al118   1.962   .     S
O106   Y114    2.419   .     S
O106   Y110    2.661   .     S
O107   Y110    2.573   .     S
O107   Al118   1.956   .     S
O107   Al119   1.955   .     S
O107   Y152    2.407   1_545 S
Y108   O89     2.446   1_655 S
Y108   O135    2.423   1_645 S
Y108   O143    2.435   1_545 S
Y108   O145    2.390   1_545 S
Y108   O2      2.717   1_655 S
Y108   O87     2.591   1_655 S
O109   Al117   1.929   .     S
O109   Al119   1.923   .     S
O109   Y114    2.435   .     S
Y110   O111    2.496   .     S
Y110   O113    2.435   .     S
Y110   O21     2.616   1_556 S
O111   Al37    1.920   1_556 S
O111   Al118   1.906   .     S
O111   Y132    2.405   1_645 S
Y112   O131    2.426   .     S
Y112   O141    2.442   .     S
Y112   O147    2.420   .     S
Y112   O6      2.625   1_556 S
O113   Al99    1.939   1_655 S
O113   Al18    1.911   1_656 S
O113   Y92     2.449   1_655 S
Y114   O115    2.510   .     S
O115   Al158   1.915   .     S
O115   Al156   1.916   .     S
O115   Y128    2.426   .     S
Al116  O155    1.917   1_545 S
Al116  O145    1.930   1_545 S
Al116  O65     1.948   1_545 S
Al118  O155    1.905   1_545 S
Al118  O143    1.955   1_545 S
Al118  O142    1.962   1_545 S
O120   Y128    2.523   .     S
O120   Al157   1.932   .     S
O120   Al136   1.948   .     S
O120   Y134    2.391   .     S
O121   Y130    2.610   .     S
O121   Al57    1.969   1_556 S
O121   Al58    1.988   1_556 S
O121   Y68     2.573   1_456 S
O122   Y132    2.554   .     S
O122   Al139   1.938   .     S
O122   Al98    1.966   1_565 S
O122   Y130    2.438   .     S
O122   Y134    2.648   .     S
O123   Y134    2.533   .     S
O123   Al98    1.961   1_565 S
O123   Al159   1.974   .     S
O123   Y88     2.412   1_565 S
O123   Y152    2.615   .     S
O124   Y132    2.614   .     S
O124   Al58    1.945   1_556 S
O124   Al17    1.945   1_566 S
O124   Y130    2.465   .     S
O124   Y55     2.568   1_556 S
O125   Y134    2.640   .     S
O125   Al96    1.961   1_565 S
O125   Al157   1.968   .     S
O125   Y88     2.461   1_565 S
O126   Y128    2.567   .     S
O126   Al159   1.934   .     S
O126   Al138   1.943   .     S
O126   Y134    2.444   .     S
O126   Y130    2.690   .     S
O127   Y130    2.539   .     S
O127   Al138   1.961   .     S
O127   Al139   1.968   .     S
O127   Y148    2.630   1_455 S
Y128   O149    2.463   .     S
Y128   O147    2.655   .     S
O129   Al137   1.950   .     S
O129   Al139   1.903   .     S
O129   Y148    2.441   1_455 S
O129   Y134    2.419   .     S
Y130   O131    2.486   .     S
Y130   O133    2.413   .     S
Y130   O41     2.607   1_556 S
O131   Al57    1.937   1_556 S
O131   Al138   1.940   .     S
Y132   O153    2.462   1_455 S
Y132   O111    2.405   1_465 S
Y132   O81     2.428   1_565 S
Y132   O87     2.434   1_565 S
Y132   O143    2.615   1_455 S
Y132   O66     2.661   1_456 S
O133   Al159   1.909   .     S
O133   Al77    1.901   1_556 S
O133   Y152    2.459   .     S
Y134   O135    2.488   .     S
O135   Al98    1.921   1_565 S
O135   Al96    1.929   1_565 S
O135   Y108    2.423   1_465 S
Al137  O73     1.933   1_455 S
Al137  O140    1.934   1_455 S
Al137  O145    1.932   1_455 S
Al139  O153    1.935   1_455 S
Al139  O146    1.941   1_455 S
Al139  O143    1.954   1_455 S
O140   Y148    2.587   .     S
O140   Al137   1.934   1_655 S
O140   Al156   1.922   .     S
O140   Y154    2.432   .     S
O141   Y150    2.602   .     S
O141   Al76    1.984   1_556 S
O141   Al77    1.968   1_556 S
O141   Y49     2.510   1_556 S
O142   Y152    2.556   .     S
O142   Al159   1.951   .     S
O142   Al118   1.962   1_565 S
O142   Y150    2.439   .     S
O142   Y154    2.620   .     S
O143   Y154    2.563   .     S
O143   Al118   1.955   1_565 S
O143   Al139   1.954   1_655 S
O143   Y108    2.435   1_565 S
O143   Y132    2.615   1_655 S
O144   Y152    2.565   .     S
O144   Al77    1.926   1_556 S
O144   Al37    1.950   1_566 S
O144   Y150    2.417   .     S
O144   Y74     2.769   1_556 S
O145   Y154    2.509   .     S
O145   Al116   1.930   1_565 S
O145   Al137   1.932   1_655 S
O145   Y108    2.390   1_565 S
O145   Y53     2.793   1_655 S
O146   Y148    2.605   .     S
O146   Al139   1.941   1_655 S
O146   Al158   1.955   .     S
O146   Y154    2.462   .     S
O146   Y150    2.581   .     S
O147   Y150    2.555   .     S
O147   Al158   1.961   .     S
O147   Al159   1.968   .     S
Y148   O129    2.441   1_655 S
Y148   O95     2.419   1_655 S
Y148   O42     2.597   1_655 S
Y148   O127    2.630   1_655 S
O149   Al157   1.921   .     S
O149   Al159   1.917   .     S
O149   Y154    2.411   .     S
Y150   O151    2.494   .     S
Y150   O153    2.433   .     S
Y150   O61     2.679   1_556 S
O151   Al76    1.905   1_556 S
O151   Al158   1.931   .     S
O151   Y92     2.432   1_655 S
Y152   O91     2.424   1_565 S
Y152   O101    2.385   1_565 S
Y152   O107    2.407   1_565 S
Y152   O46     2.646   1_556 S
O153   Al139   1.935   1_655 S
O153   Al58    1.917   1_656 S
O153   Y132    2.462   1_655 S
Y154   O155    2.495   .     S
O155   Al118   1.905   1_565 S
O155   Al116   1.917   1_565 S
O155   Y88     2.419   1_565 S
