# Supplementary material for: Band Gap Engineering and Trap Depths of Intrinsic Point Defects in RAlO3 (R = Y, La, Gd, Yb, Lu) Perovskites
Source: J Phys Chem C Nanomater Interfaces. 2021 Nov 23;125(48):26698–710. doi: 10.1021/acs.jpcc.1c06573 (PMC8672454; doi:10.1021/acs.jpcc.1c06573)
Supplement: Supplementary file 2 — jp1c06573_si_002.zip [file jp1c06573_si_002.zip › cifs/yalo_222_vo_val.cif]

data_yalo_222_vo_val_opt
_audit_creation_date              2021-07-08
_audit_creation_method            'Materials Studio'
_symmetry_space_group_name_H-M    'P1'
_symmetry_Int_Tables_number       1
_symmetry_cell_setting            triclinic
loop_
_symmetry_equiv_pos_as_xyz
  x,y,z
_cell_length_a                    10.7574
_cell_length_b                    10.9197
_cell_length_c                    15.1704
_cell_angle_alpha                 89.7134
_cell_angle_beta                  89.9363
_cell_angle_gamma                 89.9513
loop_
_atom_site_label
_atom_site_type_symbol
_atom_site_fract_x
_atom_site_fract_y
_atom_site_fract_z
_atom_site_U_iso_or_equiv
_atom_site_adp_type
_atom_site_occupancy
O1     O     0.36061   0.13963   0.02209   0.00000  Uiso   1.00
O2     O     0.10636   0.11094   0.47503   0.00000  Uiso   1.00
O3     O     0.13778   0.35715   0.26457   0.00000  Uiso   1.00
O4     O     0.39246   0.39276   0.23889   0.00000  Uiso   1.00
O5     O     0.14084   0.35992   0.48335   0.00000  Uiso   1.00
O6     O     0.39534   0.39374   0.02163   0.00000  Uiso   1.00
O7     O     0.35909   0.14198   0.23670   0.00000  Uiso   1.00
O8     O     0.10276   0.11866   0.25604   0.00000  Uiso   1.00
Y9     Y     0.49631   0.02141   0.12622   0.00000  Uiso   1.00
Y10    Y     0.24845   0.23290   0.37494   0.00000  Uiso   1.00
O11    O     0.27831   0.00649   0.37239   0.00000  Uiso   1.00
Y12    Y     0.00569   0.48668   0.37826   0.00000  Uiso   1.00
O13    O     0.47184   0.25839   0.37641   0.00000  Uiso   1.00
Y14    Y     0.26322   0.27527   0.12549   0.00000  Uiso   1.00
O15    O     0.22265   0.50077   0.13068   0.00000  Uiso   1.00
Al16   Al    0.25254  -0.00639   0.00180   0.00000  Uiso   1.00
Al17   Al    0.25144   0.00075   0.24781   0.00000  Uiso   1.00
Al18   Al   -0.00737   0.25152   0.26278   0.00000  Uiso   1.00
O19    O     0.84850   0.13289   0.02305   0.00000  Uiso   1.00
O20    O     0.60690   0.10734   0.48068   0.00000  Uiso   1.00
O21    O     0.64322   0.35953   0.26509   0.00000  Uiso   1.00
O22    O     0.89905   0.38556   0.22260   0.00000  Uiso   1.00
O23    O     0.64182   0.35953   0.48427   0.00000  Uiso   1.00
O24    O     0.87979   0.40322   0.02017   0.00000  Uiso   1.00
O25    O     0.86481   0.14513   0.22310   0.00000  Uiso   1.00
O26    O     0.61011   0.10901   0.26399   0.00000  Uiso   1.00
Y27    Y     0.99530   0.01755   0.11628   0.00000  Uiso   1.00
O28    O     0.52993   0.24369   0.12600   0.00000  Uiso   1.00
Y29    Y     0.73762   0.22965   0.37640   0.00000  Uiso   1.00
O30    O     0.78284   0.00757   0.37048   0.00000  Uiso   1.00
Y31    Y     0.50480   0.48175   0.37788   0.00000  Uiso   1.00
O32    O     0.95935   0.26314   0.37753   0.00000  Uiso   1.00
Y33    Y     0.75441   0.27735   0.11987   0.00000  Uiso   1.00
O34    O     0.71517   0.50155   0.12685   0.00000  Uiso   1.00
Al35   Al    0.74546  -0.00511  -0.00505   0.00000  Uiso   1.00
Al36   Al    0.49874   0.24805  -0.00073   0.00000  Uiso   1.00
Al37   Al    0.75251   0.00088   0.24682   0.00000  Uiso   1.00
Al38   Al    0.50217   0.25131   0.25053   0.00000  Uiso   1.00
O39    O     0.35816   0.64179   0.01964   0.00000  Uiso   1.00
O40    O     0.11191   0.61090   0.48457   0.00000  Uiso   1.00
O41    O     0.14167   0.86040   0.26444   0.00000  Uiso   1.00
O42    O     0.39421   0.89265   0.23439   0.00000  Uiso   1.00
O43    O     0.14122   0.85963   0.48097   0.00000  Uiso   1.00
O44    O     0.39175   0.88974   0.02462   0.00000  Uiso   1.00
O45    O     0.36059   0.64276   0.23982   0.00000  Uiso   1.00
O46    O     0.11063   0.61188   0.26789   0.00000  Uiso   1.00
Y47    Y     0.49418   0.52250   0.12820   0.00000  Uiso   1.00
O48    O     0.02924   0.74827   0.12317   0.00000  Uiso   1.00
Y49    Y     0.24717   0.73100   0.37543   0.00000  Uiso   1.00
O50    O     0.27989   0.50327   0.37748   0.00000  Uiso   1.00
Y51    Y     0.00674   0.97652   0.37125   0.00000  Uiso   1.00
O52    O     0.47170   0.75765   0.37631   0.00000  Uiso   1.00
Y53    Y     0.25450   0.76864   0.12740   0.00000  Uiso   1.00
O54    O     0.21958   0.99335   0.12679   0.00000  Uiso   1.00
Al55   Al    0.25223   0.50146   0.00370   0.00000  Uiso   1.00
Al56   Al   -0.00127   0.75110  -0.00454   0.00000  Uiso   1.00
Al57   Al    0.25009   0.50275   0.25299   0.00000  Uiso   1.00
Al58   Al    0.00039   0.75038   0.24771   0.00000  Uiso   1.00
O59    O     0.85590   0.64773   0.01115   0.00000  Uiso   1.00
O60    O     0.61167   0.60813   0.48544   0.00000  Uiso   1.00
O61    O     0.64307   0.85979   0.26200   0.00000  Uiso   1.00
O62    O     0.89318   0.89284   0.23027   0.00000  Uiso   1.00
O63    O     0.64336   0.85874   0.48033   0.00000  Uiso   1.00
O64    O     0.88989   0.89153   0.01097   0.00000  Uiso   1.00
O65    O     0.86048   0.63969   0.23077   0.00000  Uiso   1.00
O66    O     0.60991   0.60980   0.27170   0.00000  Uiso   1.00
Y67    Y     0.99734   0.52422   0.11976   0.00000  Uiso   1.00
O68    O     0.53349   0.74155   0.12653   0.00000  Uiso   1.00
Y69    Y     0.74600   0.72870   0.37410   0.00000  Uiso   1.00
O70    O     0.78287   0.50170   0.37284   0.00000  Uiso   1.00
Y71    Y     0.50427   0.97954   0.37330   0.00000  Uiso   1.00
O72    O     0.97031   0.75399   0.37214   0.00000  Uiso   1.00
Y73    Y     0.75594   0.76975   0.12288   0.00000  Uiso   1.00
O74    O     0.71958   0.99490   0.12201   0.00000  Uiso   1.00
Al75   Al    0.74627   0.50540  -0.00017   0.00000  Uiso   1.00
Al76   Al    0.49774   0.75043   0.00035   0.00000  Uiso   1.00
Al77   Al    0.74971   0.50130   0.24892   0.00000  Uiso   1.00
Al78   Al    0.50217   0.75072   0.25093   0.00000  Uiso   1.00
O79    O     0.35804   0.14365   0.51572   0.00000  Uiso   1.00
O80    O     0.11441   0.09395   0.98823   0.00000  Uiso   1.00
O81    O     0.14322   0.35571   0.76788   0.00000  Uiso   1.00
O82    O     0.39356   0.39350   0.73726   0.00000  Uiso   1.00
O83    O     0.14942   0.36340   0.99851   0.00000  Uiso   1.00
O84    O     0.39299   0.39374   0.51969   0.00000  Uiso   1.00
O85    O     0.36125   0.13856   0.73280   0.00000  Uiso   1.00
O86    O     0.11209   0.10454   0.76370   0.00000  Uiso   1.00
Y87    Y     0.49577   0.02118   0.62435   0.00000  Uiso   1.00
O88    O     0.03626   0.24081   0.62309   0.00000  Uiso   1.00
Y89    Y     0.22734   0.22570   0.88628   0.00000  Uiso   1.00
O90    O     0.28162   0.00199   0.87546   0.00000  Uiso   1.00
Y91    Y     0.00464   0.45795   0.88723   0.00000  Uiso   1.00
O92    O     0.45694   0.25253   0.87748   0.00000  Uiso   1.00
Y93    Y     0.25831   0.27125   0.62868   0.00000  Uiso   1.00
O94    O     0.21904   0.49630   0.62822   0.00000  Uiso   1.00
Al95   Al    0.24965   0.00214   0.49802   0.00000  Uiso   1.00
Al96   Al   -0.00028   0.25136   0.50054   0.00000  Uiso   1.00
Al97   Al    0.25083   0.00018   0.74909   0.00000  Uiso   1.00
Al98   Al    0.00173   0.24569   0.74572   0.00000  Uiso   1.00
O99    O     0.85786   0.14270   0.51553   0.00000  Uiso   1.00
O100   O     0.60663   0.10633   0.98015   0.00000  Uiso   1.00
O101   O     0.64020   0.35632   0.77405   0.00000  Uiso   1.00
O102   O     0.89068   0.38730   0.73443   0.00000  Uiso   1.00
O103   O     0.63857   0.35689   0.98256   0.00000  Uiso   1.00
O104   O     0.89340   0.39468   0.51994   0.00000  Uiso   1.00
O105   O     0.86011   0.13668   0.72719   0.00000  Uiso   1.00
O106   O     0.61009   0.10854   0.76268   0.00000  Uiso   1.00
Y107   Y     0.99547   0.01746   0.62252   0.00000  Uiso   1.00
O108   O     0.53168   0.24405   0.62567   0.00000  Uiso   1.00
Y109   Y     0.75458   0.23056   0.87883   0.00000  Uiso   1.00
O110   O     0.78037   0.00448   0.87158   0.00000  Uiso   1.00
Y111   Y     0.50267   0.47521   0.87717   0.00000  Uiso   1.00
O112   O     0.97184   0.24321   0.86424   0.00000  Uiso   1.00
Y113   Y     0.75421   0.26968   0.62630   0.00000  Uiso   1.00
O114   O     0.71846   0.49478   0.62771   0.00000  Uiso   1.00
Al115  Al    0.75107   0.00028   0.49738   0.00000  Uiso   1.00
Al116  Al    0.49947   0.25124   0.50188   0.00000  Uiso   1.00
Al117  Al    0.75049  -0.00024   0.74637   0.00000  Uiso   1.00
Al118  Al    0.49838   0.24844   0.75407   0.00000  Uiso   1.00
O119   O     0.36019   0.64127   0.51850   0.00000  Uiso   1.00
O120   O     0.10428   0.60709   0.98456   0.00000  Uiso   1.00
O121   O     0.14193   0.85714   0.76145   0.00000  Uiso   1.00
O122   O     0.39091   0.89195   0.73051   0.00000  Uiso   1.00
O123   O     0.14241   0.85300   0.98235   0.00000  Uiso   1.00
O124   O     0.39392   0.89445   0.51367   0.00000  Uiso   1.00
O125   O     0.35602   0.64242   0.73814   0.00000  Uiso   1.00
O126   O     0.10165   0.60199   0.77450   0.00000  Uiso   1.00
Y127   Y     0.49492   0.52132   0.62897   0.00000  Uiso   1.00
O128   O     0.03183   0.74170   0.62367   0.00000  Uiso   1.00
Y129   Y     0.24036   0.72656   0.87349   0.00000  Uiso   1.00
O130   O     0.28006   0.50292   0.87917   0.00000  Uiso   1.00
Y131   Y     0.00494   0.98677   0.87516   0.00000  Uiso   1.00
O132   O     0.46301   0.76148   0.87643   0.00000  Uiso   1.00
Y133   Y     0.25570   0.77190   0.62542   0.00000  Uiso   1.00
O134   O     0.21924   0.99680   0.62117   0.00000  Uiso   1.00
Al135  Al    0.25029   0.50074   0.50302   0.00000  Uiso   1.00
Al136  Al    0.00162   0.74973   0.49873   0.00000  Uiso   1.00
Al137  Al    0.24740   0.49782   0.75492   0.00000  Uiso   1.00
Al138  Al   -0.00159   0.74920   0.75050   0.00000  Uiso   1.00
O139   O     0.85995   0.64116   0.51150   0.00000  Uiso   1.00
O140   O     0.60460   0.60781   0.98362   0.00000  Uiso   1.00
O141   O     0.63953   0.85882   0.76226   0.00000  Uiso   1.00
O142   O     0.88929   0.88903   0.72873   0.00000  Uiso   1.00
O143   O     0.63951   0.85791   0.98070   0.00000  Uiso   1.00
O144   O     0.89463   0.89323   0.50999   0.00000  Uiso   1.00
O145   O     0.85660   0.64157   0.73086   0.00000  Uiso   1.00
O146   O     0.60462   0.60725   0.77056   0.00000  Uiso   1.00
Y147   Y     0.99546   0.52030   0.62976   0.00000  Uiso   1.00
O148   O     0.53108   0.74237   0.62537   0.00000  Uiso   1.00
Y149   Y     0.74493   0.72958   0.87208   0.00000  Uiso   1.00
O150   O     0.78202   0.50472   0.87477   0.00000  Uiso   1.00
Y151   Y     0.50326   0.98288   0.87108   0.00000  Uiso   1.00
O152   O     0.96695   0.76378   0.87218   0.00000  Uiso   1.00
Y153   Y     0.75505   0.76987   0.62246   0.00000  Uiso   1.00
O154   O     0.71903   0.99394   0.62066   0.00000  Uiso   1.00
Al155  Al    0.75135   0.49958   0.50140   0.00000  Uiso   1.00
Al156  Al    0.50154   0.75050   0.50066   0.00000  Uiso   1.00
Al157  Al    0.75003   0.49822   0.75276   0.00000  Uiso   1.00
Al158  Al    0.49795   0.75030   0.75172   0.00000  Uiso   1.00
loop_
_geom_bond_atom_site_label_1
_geom_bond_atom_site_label_2
_geom_bond_distance
_geom_bond_site_symmetry_2
_ccdc_geom_bond_type
O1     Y9      2.505   .     S
O1     Al36    1.931   .     S
O1     Al16    1.999   .     S
O1     Y14     2.402   .     S
O1     Y89     2.677   1_554 S
O2     Y10     2.528   .     S
O2     Al95    1.976   .     S
O2     Al96    1.954   .     S
O2     Y51     2.411   1_545 S
O2     Y107    2.729   1_455 S
O3     Y12     2.648   .     S
O3     Al18    1.942   .     S
O3     Al57    2.005   .     S
O3     Y10     2.458   .     S
O3     Y14     2.661   .     S
O4     Y14     2.563   .     S
O4     Al57    1.958   .     S
O4     Al38    1.950   .     S
O4     Y47     2.449   .     S
O4     Y31     2.623   .     S
O5     Y12     2.559   .     S
O5     Al96    1.943   .     S
O5     Al135   1.962   .     S
O5     Y10     2.446   .     S
O5     Y93     2.716   .     S
O6     Y14     2.481   .     S
O6     Al55    1.955   .     S
O6     Al36    1.971   .     S
O6     Y47     2.398   .     S
O6     Y111    2.628   1_554 S
O7     Y9      2.595   .     S
O7     Al38    1.961   .     S
O7     Al17    1.936   .     S
O7     Y14     2.450   .     S
O7     Y10     2.610   .     S
O8     Y10     2.701   .     S
O8     Al17    2.057   .     S
O8     Al18    1.875   .     S
O8     Y51     2.550   1_545 S
O8     Y27     2.661   1_455 S
Y9     O28     2.454   .     S
Y9     O74     2.420   1_545 S
Y9     O42     2.419   1_545 S
Y9     O44     2.395   1_545 S
Y9     O100    2.675   1_554 S
Y9     O26     2.610   .     S
Y10    O11     2.493   .     S
Y10    O13     2.420   .     S
Y10    O79     2.624   .     S
O11    Al95    1.931   .     S
O11    Al17    1.914   .     S
O11    Y71     2.448   1_545 S
Y12    O32     2.492   1_455 S
Y12    O70     2.404   1_455 S
Y12    O40     2.403   .     S
Y12    O46     2.434   .     S
Y12    O22     2.854   1_455 S
Y12    O104    2.658   1_455 S
O13    Al38    1.939   .     S
O13    Al116   1.928   .     S
O13    Y31     2.465   .     S
Y14    O15     2.502   .     S
Y14    O83     2.474   1_554 S
O15    Al57    1.879   .     S
O15    Al55    1.952   .     S
O15    Y67     2.443   1_455 S
Al16   O90     1.943   1_554 S
Al16   O54     1.929   1_545 S
Al16   O80     1.856   1_554 S
Al16   O44     1.909   1_545 S
Al16   O123    1.964   1_544 S
Al17   O54     1.870   1_545 S
Al17   O42     1.947   1_545 S
Al17   O41     1.951   1_545 S
Al18   O32     1.782   1_455 S
Al18   O25     1.901   1_455 S
Al18   O22     1.875   1_455 S
O19    Y27     2.463   .     S
O19    Al35    1.921   .     S
O19    Y33     2.385   .     S
O19    Y109    2.631   1_554 S
O20    Y29     2.498   .     S
O20    Al115   1.957   .     S
O20    Al116   1.977   .     S
O20    Y71     2.419   1_545 S
O20    Y87     2.653   .     S
O21    Y31     2.634   .     S
O21    Al38    1.937   .     S
O21    Al77    1.941   .     S
O21    Y29     2.423   .     S
O21    Y33     2.665   .     S
O22    Y33     2.505   .     S
O22    Al77    2.083   .     S
O22    Al18    1.875   1_655 S
O22    Y67     2.412   .     S
O22    Y12     2.854   1_655 S
O23    Y31     2.557   .     S
O23    Al116   1.953   .     S
O23    Al155   1.950   .     S
O23    Y29     2.402   .     S
O23    Y113    2.655   .     S
O24    Y33     2.444   .     S
O24    Al75    1.843   .     S
O24    Y67     2.378   .     S
O24    Y91     2.492   1_654 S
O25    Y27     2.560   .     S
O25    Al18    1.901   1_655 S
O25    Al37    2.017   .     S
O25    Y33     2.434   .     S
O25    Y29     2.854   .     S
O26    Y29     2.560   .     S
O26    Al37    1.951   .     S
O26    Al38    1.949   .     S
O26    Y71     2.454   1_545 S
Y27    O54     2.432   1_645 S
Y27    O62     2.455   1_545 S
Y27    O64     2.400   1_545 S
Y27    O80     2.468   1_654 S
Y27    O8      2.661   1_655 S
O28    Al36    1.952   .     S
O28    Al38    1.914   .     S
O28    Y33     2.445   .     S
Y29    O30     2.475   .     S
Y29    O32     2.413   .     S
Y29    O99     2.648   .     S
O30    Al115   1.956   .     S
O30    Al37    1.906   .     S
O30    Y51     2.432   1_645 S
Y31    O50     2.431   .     S
Y31    O60     2.433   .     S
Y31    O66     2.409   .     S
Y31    O84     2.641   .     S
O32    Al18    1.782   1_655 S
O32    Al96    1.920   1_655 S
O32    Y12     2.492   1_655 S
Y33    O34     2.487   .     S
Y33    O103    2.575   1_554 S
O34    Al77    1.889   .     S
O34    Al75    1.956   .     S
O34    Y47     2.388   .     S
Al35   O110    1.911   1_554 S
Al35   O74     1.947   1_545 S
Al35   O100    1.938   1_554 S
Al35   O64     1.934   1_545 S
Al35   O143    1.895   1_544 S
Al36   O92     1.903   1_554 S
Al36   O103    1.934   1_554 S
Al36   O100    1.956   1_554 S
Al37   O74     1.928   1_545 S
Al37   O62     1.935   1_545 S
Al37   O61     1.952   1_545 S
O39    Y47     2.555   .     S
O39    Al76    1.936   .     S
O39    Al55    1.927   .     S
O39    Y53     2.419   .     S
O39    Y129    2.713   1_554 S
O40    Y49     2.560   .     S
O40    Al135   1.933   .     S
O40    Al136   1.937   .     S
O40    Y147    2.716   1_455 S
O41    Y51     2.520   .     S
O41    Al58    1.956   .     S
O41    Al17    1.951   1_565 S
O41    Y49     2.469   .     S
O41    Y53     2.610   .     S
O42    Y53     2.599   .     S
O42    Al17    1.947   1_565 S
O42    Al78    1.951   .     S
O42    Y9      2.419   1_565 S
O42    Y71     2.602   .     S
O43    Y51     2.544   .     S
O43    Al136   1.941   .     S
O43    Al95    1.964   1_565 S
O43    Y49     2.419   .     S
O43    Y133    2.687   .     S
O44    Y53     2.517   .     S
O44    Al16    1.909   1_565 S
O44    Al76    1.937   .     S
O44    Y9      2.395   1_565 S
O44    Y151    2.805   1_554 S
O45    Y47     2.583   .     S
O45    Al78    1.935   .     S
O45    Al57    1.947   .     S
O45    Y53     2.465   .     S
O45    Y49     2.581   .     S
O46    Y49     2.557   .     S
O46    Al57    1.929   .     S
O46    Al58    1.944   .     S
O46    Y67     2.735   1_455 S
Y47    O68     2.429   .     S
Y47    O140    2.658   1_554 S
Y47    O66     2.688   .     S
O48    Al56    1.965   .     S
O48    Al58    1.915   .     S
O48    Y67     2.472   1_455 S
O48    Y53     2.435   .     S
Y49    O50     2.511   .     S
Y49    O52     2.433   .     S
Y49    O119    2.671   .     S
O50    Al135   1.931   .     S
O50    Al57    1.916   .     S
Y51    O72     2.462   1_455 S
Y51    O30     2.432   1_465 S
Y51    O2      2.411   1_565 S
Y51    O8      2.550   1_565 S
Y51    O62     2.632   1_455 S
Y51    O144    2.586   1_455 S
O52    Al78    1.932   .     S
O52    Al156   1.915   .     S
O52    Y71     2.449   .     S
Y53    O54     2.482   .     S
Y53    O123    2.670   1_554 S
O54    Al17    1.870   1_565 S
O54    Al16    1.929   1_565 S
O54    Y27     2.432   1_465 S
Al55   O130    1.912   1_554 S
Al55   O120    1.986   1_554 S
Al55   O83     1.873   1_554 S
Al56   O152    1.906   1_454 S
Al56   O59     1.921   1_455 S
Al56   O123    1.915   1_554 S
Al56   O120    1.947   1_554 S
Al56   O64     1.944   1_455 S
Al58   O72     1.915   1_455 S
Al58   O65     1.949   1_455 S
Al58   O62     1.953   1_455 S
O59    Y67     2.613   .     S
O59    Al56    1.921   1_655 S
O59    Al75    1.960   .     S
O59    Y73     2.413   .     S
O59    Y149    2.581   1_554 S
O60    Y69     2.579   .     S
O60    Al155   1.928   .     S
O60    Al156   1.968   .     S
O60    Y127    2.682   .     S
O61    Y71     2.608   .     S
O61    Al78    1.936   .     S
O61    Al37    1.952   1_565 S
O61    Y69     2.479   .     S
O61    Y73     2.628   .     S
O62    Y73     2.583   .     S
O62    Al37    1.935   1_565 S
O62    Al58    1.953   1_655 S
O62    Y27     2.455   1_565 S
O62    Y51     2.632   1_655 S
O63    Y71     2.568   .     S
O63    Al156   1.954   .     S
O63    Al115   1.951   1_565 S
O63    Y69     2.418   .     S
O63    Y153    2.649   .     S
O64    Y73     2.589   .     S
O64    Al35    1.934   1_565 S
O64    Al56    1.944   1_655 S
O64    Y27     2.400   1_565 S
O64    Y131    2.614   1_654 S
O65    Y67     2.570   .     S
O65    Al58    1.949   1_655 S
O65    Al77    1.944   .     S
O65    Y73     2.437   .     S
O65    Y69     2.684   .     S
O66    Y69     2.504   .     S
O66    Al77    1.945   .     S
O66    Al78    1.950   .     S
Y67    O48     2.472   1_655 S
Y67    O15     2.443   1_655 S
Y67    O120    2.515   1_654 S
Y67    O46     2.735   1_655 S
O68    Al76    1.955   .     S
O68    Al78    1.920   .     S
O68    Y73     2.414   .     S
Y69    O70     2.510   .     S
Y69    O72     2.429   .     S
Y69    O139    2.597   .     S
O70    Al155   1.979   .     S
O70    Al77    1.914   .     S
O70    Y12     2.404   1_655 S
Y71    O11     2.448   1_565 S
Y71    O20     2.419   1_565 S
Y71    O26     2.454   1_565 S
Y71    O124    2.604   .     S
O72    Al58    1.915   1_655 S
O72    Al136   1.950   1_655 S
O72    Y51     2.462   1_655 S
Y73    O74     2.489   .     S
Y73    O143    2.670   1_554 S
O74    Al37    1.928   1_565 S
O74    Al35    1.947   1_565 S
O74    Y9      2.420   1_565 S
Al75   O150    1.936   1_554 S
Al75   O140    1.905   1_554 S
Al75   O103    2.012   1_554 S
Al76   O132    1.920   1_554 S
Al76   O143    1.947   1_554 S
Al76   O140    1.952   1_554 S
O79    Y87     2.584   .     S
O79    Al116   1.934   .     S
O79    Al95    1.956   .     S
O79    Y93     2.459   .     S
O80    Y89     2.432   .     S
O80    Al16    1.856   1_556 S
O80    Y131    2.393   1_545 S
O80    Y27     2.468   1_456 S
O81    Y91     2.600   .     S
O81    Al98    1.970   .     S
O81    Al137   1.924   .     S
O81    Y89     2.457   .     S
O81    Y93     2.618   .     S
O82    Y93     2.577   .     S
O82    Al137   1.960   .     S
O82    Al118   1.959   .     S
O82    Y127    2.411   .     S
O82    Y111    2.589   .     S
O83    Y91     2.515   .     S
O83    Al55    1.873   1_556 S
O83    Y89     2.425   .     S
O83    Y14     2.474   1_556 S
O84    Y93     2.569   .     S
O84    Al135   1.944   .     S
O84    Al116   1.951   .     S
O84    Y127    2.433   .     S
O85    Y87     2.541   .     S
O85    Al118   1.931   .     S
O85    Al97    1.938   .     S
O85    Y93     2.408   .     S
O85    Y89     2.901   .     S
O86    Y89     2.603   .     S
O86    Al97    1.891   .     S
O86    Al98    1.963   .     S
O86    Y131    2.412   1_545 S
O86    Y107    2.663   1_455 S
Y87    O108    2.465   .     S
Y87    O154    2.420   1_545 S
Y87    O122    2.415   1_545 S
Y87    O124    2.442   1_545 S
Y87    O106    2.618   .     S
O88    Al96    1.904   .     S
O88    Al98    1.898   .     S
O88    Y107    2.479   1_455 S
O88    Y93     2.414   .     S
Y89    O90     2.517   .     S
Y89    O92     2.491   .     S
Y89    O1      2.677   1_556 S
O90    Al16    1.943   1_556 S
O90    Al97    1.946   .     S
O90    Y151    2.394   1_545 S
Y91    O112    2.399   1_455 S
Y91    O150    2.456   1_455 S
Y91    O120    2.452   .     S
Y91    O126    2.542   .     S
Y91    O102    2.738   1_455 S
Y91    O24     2.492   1_456 S
O92    Al118   1.925   .     S
O92    Al36    1.903   1_556 S
O92    Y111    2.481   .     S
Y93    O94     2.493   .     S
O94    Al137   1.947   .     S
O94    Al135   1.929   .     S
O94    Y147    2.419   1_455 S
Al95   O134    1.897   1_545 S
Al95   O124    1.960   1_545 S
Al95   O43     1.964   1_545 S
Al96   O32     1.920   1_455 S
Al96   O99     1.946   1_455 S
Al96   O104    1.961   1_455 S
Al97   O134    1.971   1_545 S
Al97   O122    1.936   1_545 S
Al97   O121    1.961   1_545 S
Al98   O112    1.826   1_455 S
Al98   O105    1.956   1_455 S
Al98   O102    1.960   1_455 S
O99    Y107    2.584   .     S
O99    Al96    1.946   1_655 S
O99    Al115   1.955   .     S
O99    Y113    2.451   .     S
O100   Y109    2.591   .     S
O100   Al35    1.938   1_556 S
O100   Al36    1.956   1_556 S
O100   Y151    2.413   1_545 S
O100   Y9      2.675   1_556 S
O101   Y111    2.517   .     S
O101   Al118   1.953   .     S
O101   Al157   1.975   .     S
O101   Y109    2.430   .     S
O101   Y113    2.727   .     S
O102   Y113    2.554   .     S
O102   Al157   1.958   .     S
O102   Al98    1.960   1_655 S
O102   Y147    2.424   .     S
O102   Y91     2.738   1_655 S
O103   Y111    2.519   .     S
O103   Al36    1.934   1_556 S
O103   Al75    2.012   1_556 S
O103   Y109    2.440   .     S
O103   Y33     2.575   1_556 S
O104   Y113    2.585   .     S
O104   Al155   1.929   .     S
O104   Al96    1.961   1_655 S
O104   Y147    2.427   .     S
O104   Y12     2.658   1_655 S
O105   Y107    2.520   .     S
O105   Al98    1.956   1_655 S
O105   Al117   1.926   .     S
O105   Y113    2.393   .     S
O105   Y109    2.765   .     S
O106   Y109    2.707   .     S
O106   Al117   1.937   .     S
O106   Al118   1.947   .     S
O106   Y151    2.426   1_545 S
Y107   O88     2.479   1_655 S
Y107   O134    2.418   1_645 S
Y107   O142    2.417   1_545 S
Y107   O144    2.442   1_545 S
Y107   O2      2.729   1_655 S
Y107   O86     2.663   1_655 S
O108   Al116   1.911   .     S
O108   Al118   1.981   .     S
O108   Y113    2.410   .     S
Y109   O110    2.487   .     S
Y109   O112    2.351   .     S
Y109   O19     2.631   1_556 S
O110   Al35    1.911   1_556 S
O110   Al117   1.928   .     S
O110   Y131    2.424   1_645 S
Y111   O130    2.414   .     S
Y111   O140    2.436   .     S
Y111   O146    2.423   .     S
Y111   O6      2.628   1_556 S
O112   Al98    1.826   1_655 S
O112   Y91     2.399   1_655 S
Y113   O114    2.488   .     S
O114   Al157   1.928   .     S
O114   Al155   1.949   .     S
O114   Y127    2.422   .     S
Al115  O154    1.902   1_545 S
Al115  O144    1.945   1_545 S
Al115  O63     1.951   1_545 S
Al117  O154    1.939   1_545 S
Al117  O142    1.940   1_545 S
Al117  O141    1.962   1_545 S
O119   Y127    2.570   .     S
O119   Al156   1.951   .     S
O119   Al135   1.953   .     S
O119   Y133    2.438   .     S
O120   Y129    2.581   .     S
O120   Al55    1.986   1_556 S
O120   Al56    1.947   1_556 S
O120   Y67     2.515   1_456 S
O121   Y131    2.677   .     S
O121   Al138   1.951   .     S
O121   Al97    1.961   1_565 S
O121   Y129    2.454   .     S
O121   Y133    2.576   .     S
O122   Y133    2.531   .     S
O122   Al97    1.936   1_565 S
O122   Al158   1.953   .     S
O122   Y87     2.415   1_565 S
O122   Y151    2.650   .     S
O123   Y131    2.635   .     S
O123   Al56    1.915   1_556 S
O123   Al16    1.964   1_566 S
O123   Y129    2.400   .     S
O123   Y53     2.670   1_556 S
O124   Y133    2.617   .     S
O124   Al95    1.960   1_565 S
O124   Al156   1.962   .     S
O124   Y87     2.442   1_565 S
O125   Y127    2.596   .     S
O125   Al158   1.941   .     S
O125   Al137   1.980   .     S
O125   Y133    2.463   .     S
O125   Y129    2.573   .     S
O126   Y129    2.522   .     S
O126   Al137   1.960   .     S
O126   Al138   1.985   .     S
O126   Y147    2.636   1_455 S
Y127   O148    2.446   .     S
Y127   O146    2.630   .     S
O128   Al136   1.925   .     S
O128   Al138   1.959   .     S
O128   Y147    2.451   1_455 S
O128   Y133    2.431   .     S
Y129   O130    2.480   .     S
Y129   O132    2.426   .     S
Y129   O39     2.713   1_556 S
O130   Al55    1.912   1_556 S
O130   Al137   1.919   .     S
Y131   O152    2.470   1_455 S
Y131   O110    2.424   1_465 S
Y131   O80     2.393   1_565 S
Y131   O86     2.412   1_565 S
Y131   O142    2.767   1_455 S
Y131   O64     2.614   1_456 S
O132   Al158   1.933   .     S
O132   Al76    1.920   1_556 S
O132   Y151    2.457   .     S
Y133   O134    2.487   .     S
O134   Al97    1.971   1_565 S
O134   Al95    1.897   1_565 S
O134   Y107    2.418   1_465 S
Al136  O72     1.950   1_455 S
Al136  O139    1.941   1_455 S
Al136  O144    1.952   1_455 S
Al138  O152    1.884   1_455 S
Al138  O145    1.951   1_455 S
Al138  O142    1.952   1_455 S
O139   Y147    2.658   .     S
O139   Al136   1.941   1_655 S
O139   Al155   1.945   .     S
O139   Y153    2.470   .     S
O140   Y149    2.624   .     S
O140   Al75    1.905   1_556 S
O140   Al76    1.952   1_556 S
O140   Y47     2.658   1_556 S
O141   Y151    2.593   .     S
O141   Al158   1.938   .     S
O141   Al117   1.962   1_565 S
O141   Y149    2.456   .     S
O141   Y153    2.646   .     S
O142   Y153    2.531   .     S
O142   Al117   1.940   1_565 S
O142   Al138   1.952   1_655 S
O142   Y107    2.417   1_565 S
O142   Y131    2.767   1_655 S
O143   Y151    2.599   .     S
O143   Al76    1.947   1_556 S
O143   Al35    1.895   1_566 S
O143   Y149    2.446   .     S
O143   Y73     2.670   1_556 S
O144   Y153    2.637   .     S
O144   Al115   1.945   1_565 S
O144   Al136   1.952   1_655 S
O144   Y107    2.442   1_565 S
O144   Y51     2.586   1_655 S
O145   Y147    2.520   .     S
O145   Al138   1.951   1_655 S
O145   Al157   1.968   .     S
O145   Y153    2.416   .     S
O145   Y149    2.640   .     S
O146   Y149    2.542   .     S
O146   Al157   1.984   .     S
O146   Al158   1.958   .     S
Y147   O128    2.451   1_655 S
Y147   O94     2.419   1_655 S
Y147   O40     2.716   1_655 S
Y147   O126    2.636   1_655 S
O148   Al156   1.920   .     S
O148   Al158   1.952   .     S
O148   Y153    2.429   .     S
Y149   O150    2.487   .     S
Y149   O152    2.418   .     S
Y149   O59     2.581   1_556 S
O150   Al75    1.936   1_556 S
O150   Al157   1.885   .     S
O150   Y91     2.456   1_655 S
Y151   O90     2.394   1_565 S
Y151   O100    2.413   1_565 S
Y151   O106    2.426   1_565 S
Y151   O44     2.805   1_556 S
O152   Al138   1.884   1_655 S
O152   Al56    1.906   1_656 S
O152   Y131    2.470   1_655 S
Y153   O154    2.477   .     S
O154   Al117   1.939   1_565 S
O154   Al115   1.902   1_565 S
O154   Y87     2.420   1_565 S
