# Supplementary material for: Band Gap Engineering and Trap Depths of Intrinsic Point Defects in RAlO3 (R = Y, La, Gd, Yb, Lu) Perovskites
Source: J Phys Chem C Nanomater Interfaces. 2021 Nov 23;125(48):26698–710. doi: 10.1021/acs.jpcc.1c06573 (PMC8672454; doi:10.1021/acs.jpcc.1c06573)
Supplement: Supplementary file 2 — jp1c06573_si_002.zip [file jp1c06573_si_002.zip › cifs/yalo_222_vo_vy_2yal.cif]

data_yalo_222_vo_vy_2yal_opt
_audit_creation_date              2021-07-08
_audit_creation_method            'Materials Studio'
_symmetry_space_group_name_H-M    'P1'
_symmetry_Int_Tables_number       1
_symmetry_cell_setting            triclinic
loop_
_symmetry_equiv_pos_as_xyz
  x,y,z
_cell_length_a                    10.8041
_cell_length_b                    11.1180
_cell_length_c                    15.3160
_cell_angle_alpha                 90.1835
_cell_angle_beta                  90.2777
_cell_angle_gamma                 90.4654
loop_
_atom_site_label
_atom_site_type_symbol
_atom_site_fract_x
_atom_site_fract_y
_atom_site_fract_z
_atom_site_U_iso_or_equiv
_atom_site_adp_type
_atom_site_occupancy
O1     O     0.38154   0.12842  -0.00077   0.00000  Uiso   1.00
O2     O     0.10613   0.10547   0.48334   0.00000  Uiso   1.00
O3     O     0.14668   0.36940   0.27935   0.00000  Uiso   1.00
O4     O     0.39353   0.40009   0.24513   0.00000  Uiso   1.00
O5     O     0.14265   0.35440   0.48328   0.00000  Uiso   1.00
O6     O     0.39947   0.40254   0.00326   0.00000  Uiso   1.00
O7     O     0.36357   0.13457   0.24607   0.00000  Uiso   1.00
O8     O     0.12042   0.08427   0.26770   0.00000  Uiso   1.00
Y9     Y     0.48335   0.03139   0.12682   0.00000  Uiso   1.00
Y10    Y     0.24865   0.22285   0.37688   0.00000  Uiso   1.00
O11    O     0.28363  -0.00081   0.38148   0.00000  Uiso   1.00
Y12    Y     0.00616   0.47580   0.37883   0.00000  Uiso   1.00
O13    O     0.46916   0.26224   0.38032   0.00000  Uiso   1.00
O14    O     0.21652   0.50072   0.12242   0.00000  Uiso   1.00
Al15   Al    0.26582  -0.00619  -0.00456   0.00000  Uiso   1.00
Y16    Y     0.01082   0.25156  -0.00055   0.00000  Uiso   1.00
Al17   Al    0.26073  -0.00862   0.25575   0.00000  Uiso   1.00
Y18    Y    -0.00908   0.23913   0.24100   0.00000  Uiso   1.00
O19    O     0.92012   0.15414   0.10991   0.00000  Uiso   1.00
O20    O     0.60422   0.10500   0.48783   0.00000  Uiso   1.00
O21    O     0.63789   0.35920   0.26471   0.00000  Uiso   1.00
O22    O     0.87845   0.41193   0.21790   0.00000  Uiso   1.00
O23    O     0.64178   0.35940   0.48378   0.00000  Uiso   1.00
O24    O     0.88060   0.41132   0.02336   0.00000  Uiso   1.00
O25    O     0.78741   0.14374   0.24040   0.00000  Uiso   1.00
O26    O     0.58198   0.10815   0.26919   0.00000  Uiso   1.00
Y27    Y     1.02851  -0.02770   0.12167   0.00000  Uiso   1.00
O28    O     0.51770   0.25162   0.12499   0.00000  Uiso   1.00
Y29    Y     0.72883   0.22113   0.37961   0.00000  Uiso   1.00
O30    O     0.77795   0.00126   0.37740   0.00000  Uiso   1.00
Y31    Y     0.50329   0.47962   0.37755   0.00000  Uiso   1.00
O32    O     0.95123   0.25815   0.38653   0.00000  Uiso   1.00
Y33    Y     0.73480   0.28642   0.12436   0.00000  Uiso   1.00
O34    O     0.69887   0.50836   0.12213   0.00000  Uiso   1.00
Al35   Al    0.74035  -0.01962   0.00225   0.00000  Uiso   1.00
Al36   Al    0.48960   0.26104   0.00248   0.00000  Uiso   1.00
Al37   Al    0.74674  -0.01562   0.24724   0.00000  Uiso   1.00
Al38   Al    0.48594   0.25948   0.24992   0.00000  Uiso   1.00
O39    O     0.35782   0.64202   0.01386   0.00000  Uiso   1.00
O40    O     0.10604   0.60839   0.48386   0.00000  Uiso   1.00
O41    O     0.14298   0.85314   0.26798   0.00000  Uiso   1.00
O42    O     0.39779   0.88669   0.23685   0.00000  Uiso   1.00
O43    O     0.14221   0.85528   0.48754   0.00000  Uiso   1.00
O44    O     0.39989   0.88666   0.01530   0.00000  Uiso   1.00
O45    O     0.35666   0.64082   0.23614   0.00000  Uiso   1.00
O46    O     0.10133   0.60725   0.26837   0.00000  Uiso   1.00
Y47    Y     0.47775   0.51581   0.12695   0.00000  Uiso   1.00
O48    O     0.03600   0.75155   0.12420   0.00000  Uiso   1.00
Y49    Y     0.24292   0.72568   0.37734   0.00000  Uiso   1.00
O50    O     0.28221   0.51311   0.38095   0.00000  Uiso   1.00
Y51    Y     0.00453   0.97223   0.37919   0.00000  Uiso   1.00
O52    O     0.46437   0.75385   0.37975   0.00000  Uiso   1.00
Y53    Y     0.26715   0.76494   0.12524   0.00000  Uiso   1.00
O54    O     0.24518   0.98570   0.12480   0.00000  Uiso   1.00
Al55   Al    0.25547   0.50049  -0.00341   0.00000  Uiso   1.00
Al56   Al    0.00004   0.74621  -0.00614   0.00000  Uiso   1.00
Al57   Al    0.24969   0.49487   0.25015   0.00000  Uiso   1.00
Al58   Al   -0.00060   0.74828   0.25437   0.00000  Uiso   1.00
O59    O     0.85544   0.65171   0.01369   0.00000  Uiso   1.00
O60    O     0.60749   0.60830   0.48592   0.00000  Uiso   1.00
O61    O     0.64126   0.85204   0.27095   0.00000  Uiso   1.00
O62    O     0.89495   0.89820   0.23240   0.00000  Uiso   1.00
O63    O     0.64180   0.85480   0.48593   0.00000  Uiso   1.00
O64    O     0.89207   0.90125   0.01026   0.00000  Uiso   1.00
O65    O     0.85666   0.64995   0.23126   0.00000  Uiso   1.00
O66    O     0.60630   0.61128   0.27097   0.00000  Uiso   1.00
Y67    Y     0.99875   0.54023   0.12396   0.00000  Uiso   1.00
O68    O     0.52422   0.73377   0.12404   0.00000  Uiso   1.00
Y69    Y     0.74309   0.72598   0.37883   0.00000  Uiso   1.00
O70    O     0.78146   0.50779   0.37330   0.00000  Uiso   1.00
Y71    Y     0.50552   0.96980   0.38069   0.00000  Uiso   1.00
O72    O     0.96663   0.75826   0.37547   0.00000  Uiso   1.00
Y73    Y     0.74191   0.75758   0.12532   0.00000  Uiso   1.00
O74    O     0.70176   0.97055   0.12482   0.00000  Uiso   1.00
Al75   Al    0.74357   0.50696  -0.00228   0.00000  Uiso   1.00
Al76   Al    0.49907   0.74607  -0.00501   0.00000  Uiso   1.00
Al77   Al    0.74289   0.50618   0.24877   0.00000  Uiso   1.00
Al78   Al    0.49881   0.74643   0.25338   0.00000  Uiso   1.00
O79    O     0.35686   0.14430   0.51903   0.00000  Uiso   1.00
O80    O     0.12831   0.08751   0.97407   0.00000  Uiso   1.00
O81    O     0.14272   0.35478   0.76592   0.00000  Uiso   1.00
O82    O     0.39354   0.39282   0.73414   0.00000  Uiso   1.00
O83    O     0.16134   0.37516   0.95883   0.00000  Uiso   1.00
O84    O     0.39418   0.39379   0.52013   0.00000  Uiso   1.00
O85    O     0.35897   0.14442   0.73444   0.00000  Uiso   1.00
O86    O     0.10659   0.10765   0.77219   0.00000  Uiso   1.00
Y87    Y     0.49812   0.02448   0.62588   0.00000  Uiso   1.00
O88    O     0.03679   0.23867   0.62434   0.00000  Uiso   1.00
Y89    Y     0.25812   0.22091   0.86944   0.00000  Uiso   1.00
O90    O     0.28718  -0.00761   0.86958   0.00000  Uiso   1.00
Y91    Y     0.00702   0.48190   0.86528   0.00000  Uiso   1.00
O92    O     0.48114   0.25777   0.87153   0.00000  Uiso   1.00
Y93    Y     0.25576   0.27480   0.62584   0.00000  Uiso   1.00
O94    O     0.21818   0.49140   0.62430   0.00000  Uiso   1.00
Al95   Al    0.25046   0.00004   0.50370   0.00000  Uiso   1.00
Al96   Al   -0.00097   0.24912   0.50313   0.00000  Uiso   1.00
Al97   Al    0.25189  -0.00292   0.74862   0.00000  Uiso   1.00
Al98   Al   -0.00240   0.25020   0.74514   0.00000  Uiso   1.00
O99    O     0.85604   0.14021   0.52049   0.00000  Uiso   1.00
O100   O     0.63806   0.11274   0.99375   0.00000  Uiso   1.00
O101   O     0.64192   0.36072   0.75878   0.00000  Uiso   1.00
O102   O     0.89467   0.39605   0.72211   0.00000  Uiso   1.00
O103   O     0.64251   0.35917   0.98126   0.00000  Uiso   1.00
O104   O     0.89369   0.39590   0.51896   0.00000  Uiso   1.00
O105   O     0.85650   0.14128   0.72221   0.00000  Uiso   1.00
O106   O     0.60592   0.10591   0.76702   0.00000  Uiso   1.00
Y107   Y     0.99341   0.02233   0.62415   0.00000  Uiso   1.00
O108   O     0.53338   0.24196   0.62511   0.00000  Uiso   1.00
Y109   Y     0.72503   0.23012   0.86902   0.00000  Uiso   1.00
O110   O     0.78863   0.01979   0.87763   0.00000  Uiso   1.00
Y111   Y     0.50423   0.47884   0.87044   0.00000  Uiso   1.00
O112   O     0.94188   0.26439   0.86058   0.00000  Uiso   1.00
Y113   Y     0.75652   0.27826   0.62167   0.00000  Uiso   1.00
O114   O     0.71894   0.49887   0.62285   0.00000  Uiso   1.00
Al115  Al    0.75017  -0.00231   0.50233   0.00000  Uiso   1.00
Al116  Al    0.49710   0.25288   0.50306   0.00000  Uiso   1.00
Al117  Al    0.75197   0.00133   0.74852   0.00000  Uiso   1.00
Al118  Al    0.50043   0.25265   0.74585   0.00000  Uiso   1.00
O119   O     0.35908   0.64376   0.52463   0.00000  Uiso   1.00
O120   O     0.10202   0.60847   0.97788   0.00000  Uiso   1.00
O121   O     0.14121   0.85567   0.76706   0.00000  Uiso   1.00
O122   O     0.39423   0.89254   0.72550   0.00000  Uiso   1.00
O123   O     0.14158   0.85421   0.98860   0.00000  Uiso   1.00
O124   O     0.39444   0.89255   0.52384   0.00000  Uiso   1.00
O125   O     0.35955   0.64456   0.72513   0.00000  Uiso   1.00
O126   O     0.10746   0.60954   0.76038   0.00000  Uiso   1.00
Y127   Y     0.49640   0.52610   0.62643   0.00000  Uiso   1.00
O128   O     0.03089   0.74540   0.62397   0.00000  Uiso   1.00
Y129   Y     0.24421   0.73143   0.87436   0.00000  Uiso   1.00
O130   O     0.28592   0.52145   0.86699   0.00000  Uiso   1.00
Y131   Y     0.00670   0.97026   0.87096   0.00000  Uiso   1.00
O132   O     0.46291   0.76130   0.87076   0.00000  Uiso   1.00
Y133   Y     0.25507   0.77540   0.62499   0.00000  Uiso   1.00
O134   O     0.21725   0.99596   0.62679   0.00000  Uiso   1.00
Al135  Al    0.25215   0.50015   0.50192   0.00000  Uiso   1.00
Al136  Al    0.00011   0.75023   0.50064   0.00000  Uiso   1.00
Al137  Al    0.25202   0.50412   0.74731   0.00000  Uiso   1.00
Al138  Al    0.00064   0.74999   0.74665   0.00000  Uiso   1.00
O139   O     0.85854   0.64453   0.51348   0.00000  Uiso   1.00
O140   O     0.60779   0.61235   0.97261   0.00000  Uiso   1.00
O141   O     0.64390   0.86164   0.77063   0.00000  Uiso   1.00
O142   O     0.89416   0.89273   0.73220   0.00000  Uiso   1.00
O143   O     0.64117   0.85189   0.97372   0.00000  Uiso   1.00
O144   O     0.89372   0.89169   0.51536   0.00000  Uiso   1.00
O145   O     0.85932   0.64397   0.73019   0.00000  Uiso   1.00
O146   O     0.60794   0.61018   0.76607   0.00000  Uiso   1.00
Y147   Y     0.99698   0.52716   0.62182   0.00000  Uiso   1.00
O148   O     0.53954   0.74273   0.62655   0.00000  Uiso   1.00
Y149   Y     0.74472   0.72380   0.86944   0.00000  Uiso   1.00
O150   O     0.78249   0.50667   0.87059   0.00000  Uiso   1.00
Y151   Y     0.50850   0.97940   0.87770   0.00000  Uiso   1.00
O152   O     0.96818   0.75453   0.87171   0.00000  Uiso   1.00
Y153   Y     0.75749   0.77121   0.62368   0.00000  Uiso   1.00
O154   O     0.71831   0.98724   0.62537   0.00000  Uiso   1.00
Al155  Al    0.74999   0.50119   0.49941   0.00000  Uiso   1.00
Al156  Al    0.50025   0.74874   0.50467   0.00000  Uiso   1.00
Al157  Al    0.75166   0.50165   0.74555   0.00000  Uiso   1.00
Al158  Al    0.49994   0.75337   0.74821   0.00000  Uiso   1.00
loop_
_geom_bond_atom_site_label_1
_geom_bond_atom_site_label_2
_geom_bond_distance
_geom_bond_site_symmetry_2
_ccdc_geom_bond_type
O1     Y9      2.491   .     S
O1     Al36    1.874   .     S
O1     Al15    1.943   .     S
O1     Y89     2.607   1_554 S
O2     Y10     2.596   .     S
O2     Al95    1.982   .     S
O2     Al96    2.003   .     S
O2     Y51     2.426   1_545 S
O2     Y107    2.647   1_455 S
O3     Y12     2.463   .     S
O3     Y18     2.285   .     S
O3     Al57    1.835   .     S
O3     Y10     2.476   .     S
O4     Al57    1.886   .     S
O4     Al38    1.863   .     S
O4     Y47     2.402   .     S
O4     Y31     2.500   .     S
O5     Y12     2.565   .     S
O5     Al96    1.962   .     S
O5     Al135   2.017   .     S
O5     Y10     2.477   .     S
O5     Y93     2.655   .     S
O6     Al55    1.909   .     S
O6     Al36    1.857   .     S
O6     Y47     2.417   .     S
O6     Y111    2.481   1_554 S
O7     Y9      2.522   .     S
O7     Al38    1.910   .     S
O7     Al17    1.940   .     S
O7     Y10     2.559   .     S
O8     Y10     2.649   .     S
O8     Al17    1.851   .     S
O8     Y18     2.264   .     S
O8     Y51     2.459   1_545 S
O8     Y27     2.735   1_455 S
Y9     O28     2.474   .     S
Y9     O74     2.460   1_545 S
Y9     O42     2.508   1_545 S
Y9     O44     2.503   1_545 S
Y9     O100    2.790   1_554 S
Y9     O26     2.563   .     S
Y10    O11     2.519   .     S
Y10    O13     2.419   .     S
Y10    O79     2.622   .     S
O11    Al95    1.908   .     S
O11    Al17    1.942   .     S
O11    Y71     2.422   1_545 S
Y12    O32     2.490   1_455 S
Y12    O70     2.458   1_455 S
Y12    O40     2.422   .     S
Y12    O46     2.463   .     S
Y12    O22     2.902   1_455 S
Y12    O104    2.625   1_455 S
O13    Al38    2.006   .     S
O13    Al116   1.906   .     S
O13    Y31     2.442   .     S
O14    Al57    1.989   .     S
O14    Al55    1.975   .     S
O14    Y67     2.397   1_455 S
Al15   O90     1.943   1_554 S
Al15   O54     1.997   1_545 S
Al15   O80     1.850   1_554 S
Al15   O44     1.907   1_545 S
Al15   O123    2.046   1_544 S
Y16    O112    2.256   1_454 S
Y16    O19     2.237   1_455 S
Y16    O83     2.213   1_554 S
Y16    O80     2.264   1_554 S
Y16    O24     2.304   1_455 S
Al17   O54     2.013   1_545 S
Al17   O42     1.913   1_545 S
Al17   O41     1.997   1_545 S
Y18    O32     2.281   1_455 S
Y18    O25     2.433   1_455 S
Y18    O22     2.309   1_455 S
O19    Y27     2.352   .     S
O19    Y16     2.237   1_655 S
O19    Al35    3.180   .     S
O19    Y33     2.504   .     S
O19    Y109    4.329   1_554 S
O20    Y29     2.497   .     S
O20    Al115   1.997   .     S
O20    Al116   2.032   .     S
O20    Y71     2.456   1_545 S
O20    Y87     2.570   .     S
O21    Y31     2.634   .     S
O21    Al38    1.985   .     S
O21    Al77    1.998   .     S
O21    Y29     2.539   .     S
O21    Y33     2.529   .     S
O22    Y33     2.518   .     S
O22    Al77    1.870   .     S
O22    Y18     2.309   1_655 S
O22    Y67     2.407   .     S
O22    Y12     2.902   1_655 S
O23    Y31     2.587   .     S
O23    Al116   1.977   .     S
O23    Al155   1.968   .     S
O23    Y29     2.411   .     S
O23    Y113    2.611   .     S
O24    Y33     2.608   .     S
O24    Al75    1.871   .     S
O24    Y16     2.304   1_655 S
O24    Y67     2.448   .     S
O24    Y91     2.893   1_654 S
O25    Y27     3.719   .     S
O25    Y18     2.433   1_655 S
O25    Al37    1.825   .     S
O25    Y33     2.454   .     S
O25    Y29     2.387   .     S
O26    Y29     2.624   .     S
O26    Al37    2.284   .     S
O26    Al38    2.006   .     S
O26    Y71     2.444   1_545 S
Y27    O54     2.345   1_645 S
Y27    O62     2.377   1_545 S
Y27    O64     2.378   1_545 S
Y27    O80     2.817   1_654 S
Y27    O8      2.735   1_655 S
O28    Al36    1.903   .     S
O28    Al38    1.947   .     S
O28    Y33     2.374   .     S
Y29    O30     2.506   .     S
Y29    O32     2.436   .     S
Y29    O99     2.713   .     S
O30    Al115   1.939   .     S
O30    Al37    2.028   .     S
O30    Y51     2.472   1_645 S
Y31    O50     2.421   .     S
Y31    O60     2.451   .     S
Y31    O66     2.460   .     S
Y31    O84     2.662   .     S
O32    Y18     2.281   1_655 S
O32    Al96    1.860   1_655 S
O32    Y12     2.490   1_655 S
Y33    O34     2.501   .     S
Y33    O103    2.541   1_554 S
O34    Al77    1.995   .     S
O34    Al75    1.968   .     S
O34    Y47     2.393   .     S
Al35   O110    2.029   1_554 S
Al35   O74     1.928   1_545 S
Al35   O100    1.852   1_554 S
Al35   O64     1.870   1_545 S
Al35   O143    1.829   1_544 S
Al36   O92     2.007   1_554 S
Al36   O103    2.001   1_554 S
Al36   O100    2.314   1_554 S
Al37   O74     1.940   1_545 S
Al37   O62     1.887   1_545 S
Al37   O61     1.891   1_545 S
O39    Y47     2.583   .     S
O39    Al76    1.931   .     S
O39    Al55    1.933   .     S
O39    Y53     2.400   .     S
O39    Y129    2.659   1_554 S
O40    Y49     2.560   .     S
O40    Al135   2.011   .     S
O40    Al136   1.973   .     S
O40    Y147    2.586   1_455 S
O41    Y51     2.633   .     S
O41    Al58    1.943   .     S
O41    Al17    1.997   1_565 S
O41    Y49     2.450   .     S
O41    Y53     2.753   .     S
O42    Y53     2.584   .     S
O42    Al17    1.913   1_565 S
O42    Al78    1.927   .     S
O42    Y9      2.508   1_565 S
O42    Y71     2.647   .     S
O43    Y51     2.584   .     S
O43    Al136   1.933   .     S
O43    Al95    1.996   1_565 S
O43    Y49     2.477   .     S
O43    Y133    2.591   .     S
O44    Y53     2.594   .     S
O44    Al15    1.907   1_565 S
O44    Al76    1.928   .     S
O44    Y9      2.503   1_565 S
O44    Y151    2.627   1_554 S
O45    Y47     2.545   .     S
O45    Al78    1.942   .     S
O45    Al57    1.997   .     S
O45    Y53     2.397   .     S
O45    Y49     2.666   .     S
O46    Y49     2.605   .     S
O46    Al57    2.060   .     S
O46    Al58    1.935   .     S
O46    Y67     2.574   1_455 S
Y47    O68     2.471   .     S
Y47    O140    2.956   1_554 S
Y47    O66     2.802   .     S
O48    Al56    2.032   .     S
O48    Al58    2.035   .     S
O48    Y67     2.380   1_455 S
O48    Y53     2.501   .     S
Y49    O50     2.405   .     S
Y49    O52     2.411   .     S
Y49    O119    2.738   .     S
O50    Al135   1.888   .     S
O50    Al57    2.041   .     S
Y51    O72     2.411   1_455 S
Y51    O30     2.472   1_465 S
Y51    O2      2.426   1_565 S
Y51    O8      2.459   1_565 S
Y51    O62     2.661   1_455 S
Y51    O144    2.570   1_455 S
O52    Al78    1.974   .     S
O52    Al156   1.951   .     S
O52    Y71     2.438   .     S
Y53    O54     2.468   .     S
Y53    O123    2.686   1_554 S
O54    Al17    2.013   1_565 S
O54    Al15    1.997   1_565 S
O54    Y27     2.345   1_465 S
Al55   O130    2.027   1_554 S
Al55   O120    2.074   1_554 S
Al55   O83     1.810   1_554 S
Al56   O152    1.903   1_454 S
Al56   O59     1.902   1_455 S
Al56   O123    1.939   1_554 S
Al56   O120    1.910   1_554 S
Al56   O64     2.104   1_455 S
Al58   O72     1.893   1_455 S
Al58   O65     1.914   1_455 S
Al58   O62     2.048   1_455 S
O59    Y67     2.609   .     S
O59    Al56    1.902   1_655 S
O59    Al75    2.018   .     S
O59    Y73     2.417   .     S
O59    Y149    2.637   1_554 S
O60    Y69     2.560   .     S
O60    Al155   1.964   .     S
O60    Al156   1.973   .     S
O60    Y127    2.632   .     S
O61    Y71     2.594   .     S
O61    Al78    1.945   .     S
O61    Al37    1.891   1_565 S
O61    Y69     2.435   .     S
O61    Y73     2.699   .     S
O62    Y73     2.790   .     S
O62    Al37    1.887   1_565 S
O62    Al58    2.048   1_655 S
O62    Y27     2.377   1_565 S
O62    Y51     2.661   1_655 S
O63    Y71     2.534   .     S
O63    Al156   1.946   .     S
O63    Al115   1.980   1_565 S
O63    Y69     2.443   .     S
O63    Y153    2.624   .     S
O64    Y73     2.880   .     S
O64    Al35    1.870   1_565 S
O64    Al56    2.104   1_655 S
O64    Y27     2.378   1_565 S
O64    Y131    2.587   1_654 S
O65    Y67     2.567   .     S
O65    Al58    1.914   1_655 S
O65    Al77    2.028   .     S
O65    Y73     2.370   .     S
O65    Y69     2.713   .     S
O66    Y69     2.544   .     S
O66    Al77    1.921   .     S
O66    Al78    1.925   .     S
Y67    O48     2.380   1_655 S
Y67    O14     2.397   1_655 S
Y67    O120    2.617   1_654 S
Y67    O46     2.574   1_655 S
O68    Al76    1.999   .     S
O68    Al78    2.006   .     S
O68    Y73     2.365   .     S
Y69    O70     2.466   .     S
Y69    O72     2.440   .     S
Y69    O139    2.576   .     S
O70    Al155   1.964   .     S
O70    Al77    1.950   .     S
O70    Y12     2.458   1_655 S
Y71    O11     2.422   1_565 S
Y71    O20     2.456   1_565 S
Y71    O26     2.444   1_565 S
Y71    O124    2.647   .     S
O72    Al58    1.893   1_655 S
O72    Al136   1.952   1_655 S
O72    Y51     2.411   1_655 S
Y73    O74     2.411   .     S
Y73    O143    2.772   1_554 S
O74    Al37    1.940   1_565 S
O74    Al35    1.928   1_565 S
O74    Y9      2.460   1_565 S
Al75   O150    1.994   1_554 S
Al75   O140    1.923   1_554 S
Al75   O103    1.980   1_554 S
Al76   O132    1.949   1_554 S
Al76   O143    1.956   1_554 S
Al76   O140    1.933   1_554 S
O79    Y87     2.609   .     S
O79    Al116   1.946   .     S
O79    Al95    1.978   .     S
O79    Y93     2.450   .     S
O80    Y89     2.596   .     S
O80    Al15    1.850   1_556 S
O80    Y16     2.264   1_556 S
O80    Y131    2.420   1_545 S
O80    Y27     2.817   1_456 S
O81    Y91     2.550   .     S
O81    Al98    1.968   .     S
O81    Al137   2.051   .     S
O81    Y89     2.512   .     S
O81    Y93     2.630   .     S
O82    Y93     2.573   .     S
O82    Al137   1.985   .     S
O82    Al118   1.955   .     S
O82    Y127    2.482   .     S
O82    Y111    2.578   .     S
O83    Y91     2.502   .     S
O83    Y16     2.213   1_556 S
O83    Al55    1.810   1_556 S
O83    Y89     2.437   .     S
O84    Y93     2.572   .     S
O84    Al135   1.964   .     S
O84    Al116   1.946   .     S
O84    Y127    2.444   .     S
O85    Y87     2.616   .     S
O85    Al118   1.944   .     S
O85    Al97    2.011   .     S
O85    Y93     2.477   .     S
O85    Y89     2.492   .     S
O86    Y89     2.533   .     S
O86    Al97    2.035   .     S
O86    Al98    2.025   .     S
O86    Y131    2.406   1_545 S
O86    Y107    2.734   1_455 S
Y87    O108    2.445   .     S
Y87    O154    2.418   1_545 S
Y87    O122    2.397   1_545 S
Y87    O124    2.406   1_545 S
Y87    O106    2.607   .     S
O88    Al96    1.903   .     S
O88    Al98    1.904   .     S
O88    Y107    2.447   1_455 S
O88    Y93     2.396   .     S
Y89    O90     2.563   .     S
Y89    O92     2.441   .     S
Y89    O1      2.607   1_556 S
O90    Al15    1.943   1_556 S
O90    Al97    1.891   .     S
O90    Y151    2.399   1_545 S
Y91    O112    2.514   1_455 S
Y91    O150    2.445   1_455 S
Y91    O120    2.440   .     S
Y91    O126    2.404   .     S
Y91    O102    2.671   1_455 S
Y91    O24     2.893   1_456 S
O92    Al118   1.938   .     S
O92    Al36    2.007   1_556 S
O92    Y111    2.469   .     S
Y93    O94     2.446   .     S
O94    Al137   1.922   .     S
O94    Al135   1.914   .     S
O94    Y147    2.426   1_455 S
Al95   O134    1.921   1_545 S
Al95   O124    1.993   1_545 S
Al95   O43     1.996   1_545 S
Al96   O32     1.860   1_455 S
Al96   O99     1.975   1_455 S
Al96   O104    2.012   1_455 S
Al97   O134    1.901   1_545 S
Al97   O122    1.968   1_545 S
Al97   O121    1.989   1_545 S
Al98   O112    1.877   1_455 S
Al98   O105    1.969   1_455 S
Al98   O102    2.005   1_455 S
O99    Y107    2.542   .     S
O99    Al96    1.975   1_655 S
O99    Al115   1.965   .     S
O99    Y113    2.437   .     S
O100   Y109    2.500   .     S
O100   Al35    1.852   1_556 S
O100   Al36    2.314   1_556 S
O100   Y151    2.691   1_545 S
O100   Y9      2.790   1_556 S
O101   Y111    2.628   .     S
O101   Al118   1.946   .     S
O101   Al157   1.969   .     S
O101   Y109    2.406   .     S
O101   Y113    2.611   .     S
O102   Y113    2.498   .     S
O102   Al157   1.982   .     S
O102   Al98    2.005   1_655 S
O102   Y147    2.390   .     S
O102   Y91     2.671   1_655 S
O103   Y111    2.628   .     S
O103   Al36    2.001   1_556 S
O103   Al75    1.980   1_556 S
O103   Y109    2.414   .     S
O103   Y33     2.541   1_556 S
O104   Y113    2.527   .     S
O104   Al155   1.974   .     S
O104   Al96    2.012   1_655 S
O104   Y147    2.408   .     S
O104   Y12     2.625   1_655 S
O105   Y107    2.497   .     S
O105   Al98    1.969   1_655 S
O105   Al117   1.959   .     S
O105   Y113    2.425   .     S
O105   Y109    2.844   .     S
O106   Y109    2.437   .     S
O106   Al117   1.989   .     S
O106   Al118   2.024   .     S
O106   Y151    2.443   1_545 S
Y107   O88     2.447   1_655 S
Y107   O134    2.439   1_645 S
Y107   O142    2.444   1_545 S
Y107   O144    2.447   1_545 S
Y107   O2      2.647   1_655 S
Y107   O86     2.734   1_655 S
O108   Al116   1.913   .     S
O108   Al118   1.888   .     S
O108   Y113    2.442   .     S
Y109   O110    2.446   .     S
Y109   O112    2.375   .     S
Y109   O19     4.329   1_556 S
O110   Al35    2.029   1_556 S
O110   Al117   2.024   .     S
O110   Y131    2.426   1_645 S
Y111   O130    2.410   .     S
Y111   O140    2.418   .     S
Y111   O146    2.439   .     S
Y111   O6      2.481   1_556 S
O112   Al98    1.877   1_655 S
O112   Y16     2.256   1_656 S
O112   Y91     2.514   1_655 S
Y113   O114    2.489   .     S
O114   Al157   1.911   .     S
O114   Al155   1.922   .     S
O114   Y127    2.427   .     S
Al115  O154    1.921   1_545 S
Al115  O144    1.965   1_545 S
Al115  O63     1.980   1_545 S
Al117  O154    1.925   1_545 S
Al117  O142    1.978   1_545 S
Al117  O141    1.967   1_545 S
O119   Y127    2.523   .     S
O119   Al156   1.939   .     S
O119   Al135   1.992   .     S
O119   Y133    2.408   .     S
O120   Y129    2.597   .     S
O120   Al55    2.074   1_556 S
O120   Al56    1.910   1_556 S
O120   Y67     2.617   1_456 S
O121   Y131    2.511   .     S
O121   Al138   1.936   .     S
O121   Al97    1.989   1_565 S
O121   Y129    2.423   .     S
O121   Y133    2.660   .     S
O122   Y133    2.502   .     S
O122   Al97    1.968   1_565 S
O122   Al158   1.962   .     S
O122   Y87     2.397   1_565 S
O122   Y151    2.798   .     S
O123   Y131    2.656   .     S
O123   Al56    1.939   1_556 S
O123   Al15    2.046   1_566 S
O123   Y129    2.486   .     S
O123   Y53     2.686   1_556 S
O124   Y133    2.523   .     S
O124   Al95    1.993   1_565 S
O124   Al156   1.995   .     S
O124   Y87     2.406   1_565 S
O125   Y127    2.499   .     S
O125   Al158   1.962   .     S
O125   Al137   1.970   .     S
O125   Y133    2.401   .     S
O125   Y129    2.783   .     S
O126   Y129    2.645   .     S
O126   Al137   1.971   .     S
O126   Al138   1.960   .     S
O126   Y147    2.591   1_455 S
Y127   O148    2.449   .     S
Y127   O146    2.616   .     S
O128   Al136   1.917   .     S
O128   Al138   1.909   .     S
O128   Y147    2.451   1_455 S
O128   Y133    2.442   .     S
Y129   O130    2.384   .     S
Y129   O132    2.384   .     S
Y129   O39     2.659   1_556 S
O130   Al55    2.027   1_556 S
O130   Al137   1.876   .     S
Y131   O152    2.431   1_455 S
Y131   O110    2.426   1_465 S
Y131   O80     2.420   1_565 S
Y131   O86     2.406   1_565 S
Y131   O142    2.586   1_455 S
Y131   O64     2.587   1_456 S
O132   Al158   1.923   .     S
O132   Al76    1.949   1_556 S
O132   Y151    2.472   .     S
Y133   O134    2.489   .     S
O134   Al97    1.901   1_565 S
O134   Al95    1.921   1_565 S
O134   Y107    2.439   1_465 S
Al136  O72     1.952   1_455 S
Al136  O139    1.932   1_455 S
Al136  O144    1.969   1_455 S
Al138  O152    1.949   1_455 S
Al138  O145    1.936   1_455 S
Al138  O142    1.980   1_455 S
O139   Y147    2.591   .     S
O139   Al136   1.932   1_655 S
O139   Al155   1.982   .     S
O139   Y153    2.460   .     S
O140   Y149    2.495   .     S
O140   Al75    1.923   1_556 S
O140   Al76    1.933   1_556 S
O140   Y47     2.956   1_556 S
O141   Y151    2.566   .     S
O141   Al158   1.987   .     S
O141   Al117   1.967   1_565 S
O141   Y149    2.419   .     S
O141   Y153    2.760   .     S
O142   Y153    2.588   .     S
O142   Al117   1.978   1_565 S
O142   Al138   1.980   1_655 S
O142   Y107    2.444   1_565 S
O142   Y131    2.586   1_655 S
O143   Y151    2.501   .     S
O143   Al76    1.956   1_556 S
O143   Al35    1.829   1_566 S
O143   Y149    2.420   .     S
O143   Y73     2.772   1_556 S
O144   Y153    2.592   .     S
O144   Al115   1.965   1_565 S
O144   Al136   1.969   1_655 S
O144   Y107    2.447   1_565 S
O144   Y51     2.570   1_655 S
O145   Y147    2.587   .     S
O145   Al138   1.936   1_655 S
O145   Al157   1.972   .     S
O145   Y153    2.428   .     S
O145   Y149    2.627   .     S
O146   Y149    2.494   .     S
O146   Al157   2.000   .     S
O146   Al158   2.000   .     S
Y147   O128    2.451   1_655 S
Y147   O94     2.426   1_655 S
Y147   O40     2.586   1_655 S
Y147   O126    2.591   1_655 S
O148   Al156   1.914   .     S
O148   Al158   1.917   .     S
O148   Y153    2.374   .     S
Y149   O150    2.452   .     S
Y149   O152    2.436   .     S
Y149   O59     2.637   1_556 S
O150   Al75    1.994   1_556 S
O150   Al157   1.943   .     S
O150   Y91     2.445   1_655 S
Y151   O90     2.399   1_565 S
Y151   O100    2.691   1_565 S
Y151   O106    2.443   1_565 S
Y151   O44     2.627   1_556 S
O152   Al138   1.949   1_655 S
O152   Al56    1.903   1_656 S
O152   Y131    2.431   1_655 S
Y153   O154    2.442   .     S
O154   Al117   1.925   1_565 S
O154   Al115   1.921   1_565 S
O154   Y87     2.418   1_565 S
