# Supplementary material for: Band Gap Engineering and Trap Depths of Intrinsic Point Defects in RAlO3 (R = Y, La, Gd, Yb, Lu) Perovskites
Source: J Phys Chem C Nanomater Interfaces. 2021 Nov 23;125(48):26698–710. doi: 10.1021/acs.jpcc.1c06573 (PMC8672454; doi:10.1021/acs.jpcc.1c06573)
Supplement: Supplementary file 2 — jp1c06573_si_002.zip [file jp1c06573_si_002.zip › cifs/yalo_222_vy.cif]

data_yalo_222_vy_opt
_audit_creation_date              2021-07-08
_audit_creation_method            'Materials Studio'
_symmetry_space_group_name_H-M    'P1'
_symmetry_Int_Tables_number       1
_symmetry_cell_setting            triclinic
loop_
_symmetry_equiv_pos_as_xyz
  x,y,z
_cell_length_a                    10.7414
_cell_length_b                    10.8683
_cell_length_c                    15.1986
_cell_angle_alpha                 89.9764
_cell_angle_beta                  90.0049
_cell_angle_gamma                 89.8627
loop_
_atom_site_label
_atom_site_type_symbol
_atom_site_fract_x
_atom_site_fract_y
_atom_site_fract_z
_atom_site_U_iso_or_equiv
_atom_site_adp_type
_atom_site_occupancy
O1     O     0.36451   0.13573   0.01337   0.00000  Uiso   1.00
O2     O     0.10805   0.10823   0.47900   0.00000  Uiso   1.00
O3     O     0.13672   0.36179   0.26970   0.00000  Uiso   1.00
O4     O     0.39808   0.39546   0.24351   0.00000  Uiso   1.00
O5     O     0.14143   0.35846   0.48587   0.00000  Uiso   1.00
O6     O     0.39530   0.39538   0.00529   0.00000  Uiso   1.00
O7     O     0.36541   0.13547   0.24381   0.00000  Uiso   1.00
O8     O     0.10835   0.10747   0.26397   0.00000  Uiso   1.00
Y9     Y     0.49216   0.02487   0.12591   0.00000  Uiso   1.00
O10    O     0.01938   0.24970   0.12561   0.00000  Uiso   1.00
Y11    Y     0.24549   0.23176   0.37306   0.00000  Uiso   1.00
O12    O     0.27974   0.00317   0.37234   0.00000  Uiso   1.00
Y13    Y     0.00505   0.48157   0.37324   0.00000  Uiso   1.00
O14    O     0.47202   0.25585   0.37881   0.00000  Uiso   1.00
O15    O     0.22698   0.49935   0.12178   0.00000  Uiso   1.00
Al16   Al    0.24845  -0.00169   0.00090   0.00000  Uiso   1.00
Al17   Al    0.00424   0.25370   0.00073   0.00000  Uiso   1.00
Al18   Al    0.24849  -0.00212   0.24659   0.00000  Uiso   1.00
Al19   Al    0.00397   0.25256   0.24994   0.00000  Uiso   1.00
O20    O     0.85807   0.14088   0.01851   0.00000  Uiso   1.00
O21    O     0.60750   0.10638   0.48793   0.00000  Uiso   1.00
O22    O     0.64366   0.35936   0.26981   0.00000  Uiso   1.00
O23    O     0.89159   0.39442   0.23386   0.00000  Uiso   1.00
O24    O     0.64151   0.35820   0.49015   0.00000  Uiso   1.00
O25    O     0.89011   0.39244   0.01647   0.00000  Uiso   1.00
O26    O     0.85891   0.14135   0.23961   0.00000  Uiso   1.00
O27    O     0.60929   0.11152   0.26882   0.00000  Uiso   1.00
Y28    Y     1.00022   0.02500   0.12528   0.00000  Uiso   1.00
O29    O     0.53121   0.24961   0.12824   0.00000  Uiso   1.00
Y30    Y     0.74505   0.23043   0.37846   0.00000  Uiso   1.00
O31    O     0.77948   0.00308   0.37581   0.00000  Uiso   1.00
Y32    Y     0.50396   0.48056   0.37765   0.00000  Uiso   1.00
O33    O     0.96884   0.25829   0.37686   0.00000  Uiso   1.00
Y34    Y     0.75705   0.27210   0.12758   0.00000  Uiso   1.00
O35    O     0.71611   0.49817   0.12713   0.00000  Uiso   1.00
Al36   Al    0.75013  -0.00157   0.00358   0.00000  Uiso   1.00
Al37   Al    0.49727   0.25487   0.00442   0.00000  Uiso   1.00
Al38   Al    0.75023  -0.00021   0.24978   0.00000  Uiso   1.00
Al39   Al    0.49949   0.25481   0.25121   0.00000  Uiso   1.00
O40    O     0.36086   0.64147   0.00932   0.00000  Uiso   1.00
O41    O     0.10716   0.60938   0.48100   0.00000  Uiso   1.00
O42    O     0.14061   0.85786   0.26122   0.00000  Uiso   1.00
O43    O     0.39242   0.88989   0.23027   0.00000  Uiso   1.00
O44    O     0.14125   0.85921   0.48003   0.00000  Uiso   1.00
O45    O     0.39414   0.89150   0.01472   0.00000  Uiso   1.00
O46    O     0.36076   0.64056   0.23129   0.00000  Uiso   1.00
O47    O     0.10963   0.60699   0.26118   0.00000  Uiso   1.00
Y48    Y     0.48902   0.51206   0.12336   0.00000  Uiso   1.00
O49    O     0.03108   0.73871   0.12316   0.00000  Uiso   1.00
Y50    Y     0.24412   0.72730   0.37057   0.00000  Uiso   1.00
O51    O     0.27861   0.50261   0.37376   0.00000  Uiso   1.00
Y52    Y     0.00339   0.98055   0.37223   0.00000  Uiso   1.00
O53    O     0.46809   0.75835   0.37244   0.00000  Uiso   1.00
Y54    Y     0.25484   0.76207   0.12172   0.00000  Uiso   1.00
O55    O     0.22199   0.98736   0.12332   0.00000  Uiso   1.00
Al56   Al    0.24936   0.49165  -0.00135   0.00000  Uiso   1.00
Al57   Al   -0.00083   0.74854   0.00014   0.00000  Uiso   1.00
Al58   Al    0.25066   0.48955   0.24547   0.00000  Uiso   1.00
Al59   Al   -0.00003   0.74885   0.24696   0.00000  Uiso   1.00
O60    O     0.85876   0.64022   0.01798   0.00000  Uiso   1.00
O61    O     0.60854   0.60886   0.48525   0.00000  Uiso   1.00
O62    O     0.64177   0.85898   0.26269   0.00000  Uiso   1.00
O63    O     0.89362   0.89320   0.22930   0.00000  Uiso   1.00
O64    O     0.63988   0.85889   0.48194   0.00000  Uiso   1.00
O65    O     0.89290   0.89199   0.02249   0.00000  Uiso   1.00
O66    O     0.85856   0.64157   0.23803   0.00000  Uiso   1.00
O67    O     0.61009   0.60992   0.27181   0.00000  Uiso   1.00
Y68    Y     1.00266   0.51341   0.12384   0.00000  Uiso   1.00
O69    O     0.53333   0.73634   0.12264   0.00000  Uiso   1.00
Y70    Y     0.74427   0.72903   0.37519   0.00000  Uiso   1.00
O71    O     0.78130   0.50204   0.37878   0.00000  Uiso   1.00
Y72    Y     0.50417   0.98116   0.37463   0.00000  Uiso   1.00
O73    O     0.96900   0.75737   0.37315   0.00000  Uiso   1.00
Y74    Y     0.75618   0.76879   0.12615   0.00000  Uiso   1.00
O75    O     0.71717   0.99706   0.12654   0.00000  Uiso   1.00
Al76   Al    0.74973   0.50167   0.00137   0.00000  Uiso   1.00
Al77   Al    0.50200   0.74848  -0.00198   0.00000  Uiso   1.00
Al78   Al    0.74928   0.50117   0.25161   0.00000  Uiso   1.00
Al79   Al    0.50141   0.74827   0.24759   0.00000  Uiso   1.00
O80    O     0.35845   0.14122   0.51785   0.00000  Uiso   1.00
O81    O     0.10767   0.10882   0.98456   0.00000  Uiso   1.00
O82    O     0.14210   0.35804   0.76539   0.00000  Uiso   1.00
O83    O     0.39380   0.39201   0.73334   0.00000  Uiso   1.00
O84    O     0.13542   0.36405   0.97527   0.00000  Uiso   1.00
O85    O     0.39222   0.39224   0.51685   0.00000  Uiso   1.00
O86    O     0.35877   0.14055   0.73756   0.00000  Uiso   1.00
O87    O     0.10945   0.10845   0.77233   0.00000  Uiso   1.00
Y88    Y     0.49486   0.01834   0.62484   0.00000  Uiso   1.00
O89    O     0.03529   0.23720   0.62683   0.00000  Uiso   1.00
Y90    Y     0.24658   0.23078   0.87749   0.00000  Uiso   1.00
O91    O     0.28044   0.00254   0.87594   0.00000  Uiso   1.00
Y92    Y     0.00424   0.48176   0.87207   0.00000  Uiso   1.00
O93    O     0.47226   0.25428   0.87662   0.00000  Uiso   1.00
Y94    Y     0.25667   0.27043   0.62640   0.00000  Uiso   1.00
O95    O     0.22018   0.49706   0.62306   0.00000  Uiso   1.00
Al96   Al    0.24857   0.00154   0.49846   0.00000  Uiso   1.00
Al97   Al    0.00134   0.24943   0.50189   0.00000  Uiso   1.00
Al98   Al    0.24886   0.00058   0.75011   0.00000  Uiso   1.00
Al99   Al    0.00139   0.24863   0.75182   0.00000  Uiso   1.00
O100   O     0.85918   0.14009   0.51907   0.00000  Uiso   1.00
O101   O     0.60681   0.11003   0.98972   0.00000  Uiso   1.00
O102   O     0.64223   0.35816   0.76913   0.00000  Uiso   1.00
O103   O     0.89417   0.39186   0.73191   0.00000  Uiso   1.00
O104   O     0.64186   0.35954   0.98969   0.00000  Uiso   1.00
O105   O     0.89185   0.38854   0.52427   0.00000  Uiso   1.00
O106   O     0.85956   0.13993   0.73896   0.00000  Uiso   1.00
O107   O     0.60980   0.10837   0.76966   0.00000  Uiso   1.00
Y108   Y     0.99418   0.01663   0.62571   0.00000  Uiso   1.00
O109   O     0.53086   0.24149   0.62809   0.00000  Uiso   1.00
Y110   Y     0.74406   0.23031   0.87934   0.00000  Uiso   1.00
O111   O     0.77897   0.00301   0.87832   0.00000  Uiso   1.00
Y112   Y     0.50378   0.48037   0.87340   0.00000  Uiso   1.00
O113   O     0.96657   0.25746   0.87611   0.00000  Uiso   1.00
Y114   Y     0.75598   0.26889   0.62826   0.00000  Uiso   1.00
O115   O     0.71909   0.49700   0.62751   0.00000  Uiso   1.00
Al116  Al    0.74950  -0.00076   0.50120   0.00000  Uiso   1.00
Al117  Al    0.50027   0.24940   0.50286   0.00000  Uiso   1.00
Al118  Al    0.74919   0.00034   0.75144   0.00000  Uiso   1.00
Al119  Al    0.50099   0.24868   0.75200   0.00000  Uiso   1.00
O120   O     0.35815   0.64157   0.51022   0.00000  Uiso   1.00
O121   O     0.10950   0.60934   0.98033   0.00000  Uiso   1.00
O122   O     0.13971   0.85960   0.76230   0.00000  Uiso   1.00
O123   O     0.38777   0.89139   0.73014   0.00000  Uiso   1.00
O124   O     0.14039   0.85833   0.98119   0.00000  Uiso   1.00
O125   O     0.39053   0.89388   0.51307   0.00000  Uiso   1.00
O126   O     0.35817   0.64176   0.73031   0.00000  Uiso   1.00
O127   O     0.10689   0.60941   0.76094   0.00000  Uiso   1.00
Y128   Y     0.49548   0.52116   0.62393   0.00000  Uiso   1.00
O129   O     0.02849   0.74814   0.62283   0.00000  Uiso   1.00
Y130   Y     0.24419   0.72902   0.87294   0.00000  Uiso   1.00
O131   O     0.27948   0.50483   0.87063   0.00000  Uiso   1.00
Y132   Y     0.00266   0.98084   0.87659   0.00000  Uiso   1.00
O133   O     0.46810   0.75920   0.87164   0.00000  Uiso   1.00
Y134   Y     0.25411   0.77106   0.62170   0.00000  Uiso   1.00
O135   O     0.21800   0.99770   0.62361   0.00000  Uiso   1.00
Al136  Al    0.24901   0.49941   0.49835   0.00000  Uiso   1.00
Al137  Al   -0.00102   0.75089   0.49804   0.00000  Uiso   1.00
Al138  Al    0.25016   0.50029   0.74781   0.00000  Uiso   1.00
Al139  Al   -0.00111   0.75173   0.74913   0.00000  Uiso   1.00
O140   O     0.85903   0.64063   0.51819   0.00000  Uiso   1.00
O141   O     0.61054   0.60985   0.97763   0.00000  Uiso   1.00
O142   O     0.63974   0.85948   0.76211   0.00000  Uiso   1.00
O143   O     0.88878   0.89117   0.73445   0.00000  Uiso   1.00
O144   O     0.64146   0.85885   0.98197   0.00000  Uiso   1.00
O145   O     0.88948   0.89040   0.51587   0.00000  Uiso   1.00
O146   O     0.85873   0.64201   0.73676   0.00000  Uiso   1.00
O147   O     0.60708   0.60947   0.76442   0.00000  Uiso   1.00
Y148   Y     0.99618   0.52252   0.62512   0.00000  Uiso   1.00
O149   O     0.52690   0.74549   0.62231   0.00000  Uiso   1.00
Y150   Y     0.74328   0.72963   0.87271   0.00000  Uiso   1.00
O151   O     0.78040   0.50294   0.87536   0.00000  Uiso   1.00
Y152   Y     0.50425   0.98177   0.87694   0.00000  Uiso   1.00
O153   O     0.96746   0.75769   0.87497   0.00000  Uiso   1.00
Y154   Y     0.75270   0.76888   0.62549   0.00000  Uiso   1.00
O155   O     0.71976   0.99609   0.62615   0.00000  Uiso   1.00
Al156  Al    0.75096   0.49879   0.50308   0.00000  Uiso   1.00
Al157  Al    0.49845   0.75085   0.49725   0.00000  Uiso   1.00
Al158  Al    0.75003   0.49931   0.75086   0.00000  Uiso   1.00
Al159  Al    0.49760   0.75144   0.74791   0.00000  Uiso   1.00
loop_
_geom_bond_atom_site_label_1
_geom_bond_atom_site_label_2
_geom_bond_distance
_geom_bond_site_symmetry_2
_ccdc_geom_bond_type
O1     Y9      2.500   .     S
O1     Al37    1.933   .     S
O1     Al16    1.957   .     S
O1     Y90     2.632   1_554 S
O2     Y11     2.566   .     S
O2     Al96    1.924   .     S
O2     Al97    1.945   .     S
O2     Y52     2.415   1_545 S
O2     Y108    2.732   1_455 S
O3     Y13     2.483   .     S
O3     Al19    1.882   .     S
O3     Al58    1.889   .     S
O3     Y11     2.412   .     S
O4     Al58    1.883   .     S
O4     Al39    1.879   .     S
O4     Y48     2.429   .     S
O4     Y32     2.512   .     S
O5     Y13     2.618   .     S
O5     Al97    1.933   .     S
O5     Al136   1.930   .     S
O5     Y11     2.466   .     S
O5     Y94     2.646   .     S
O6     Al56    1.885   .     S
O6     Al37    1.877   .     S
O6     Y48     2.419   .     S
O6     Y112    2.497   1_554 S
O7     Y9      2.550   .     S
O7     Al39    1.944   .     S
O7     Al18    1.955   .     S
O7     Y11     2.571   .     S
O8     Y11     2.599   .     S
O8     Al18    1.936   .     S
O8     Al19    1.944   .     S
O8     Y52     2.426   1_545 S
O8     Y28     2.569   1_455 S
Y9     O29     2.480   .     S
Y9     O75     2.435   1_545 S
Y9     O43     2.413   1_545 S
Y9     O45     2.465   1_545 S
Y9     O101    2.581   1_554 S
Y9     O27     2.682   .     S
O10    Al17    1.905   .     S
O10    Al19    1.897   .     S
O10    Y28     2.451   1_455 S
Y11    O12     2.511   .     S
Y11    O14     2.449   .     S
Y11    O80     2.697   .     S
O12    Al96    1.946   .     S
O12    Al18    1.941   .     S
O12    Y72     2.422   1_545 S
Y13    O33     2.459   1_455 S
Y13    O71     2.415   1_455 S
Y13    O41     2.413   .     S
Y13    O47     2.455   .     S
Y13    O23     2.622   1_455 S
Y13    O105    2.788   1_455 S
O14    Al39    1.962   .     S
O14    Al117   1.911   .     S
O14    Y32     2.467   .     S
O15    Al58    1.900   .     S
O15    Al56    1.889   .     S
O15    Y68     2.414   1_455 S
Al16   O91     1.931   1_554 S
Al16   O55     1.886   1_545 S
Al16   O81     1.945   1_554 S
Al16   O45     1.957   1_545 S
Al16   O124    1.939   1_544 S
Al17   O113    1.937   1_454 S
Al17   O20     2.013   1_455 S
Al17   O84     1.892   1_554 S
Al17   O81     1.941   1_554 S
Al17   O25     1.956   1_455 S
Al18   O55     1.899   1_545 S
Al18   O43     1.955   1_545 S
Al18   O42     1.928   1_545 S
Al19   O33     1.967   1_455 S
Al19   O26     1.980   1_455 S
Al19   O23     1.971   1_455 S
O20    Y28     2.557   .     S
O20    Al17    2.013   1_655 S
O20    Al36    1.950   .     S
O20    Y34     2.440   .     S
O20    Y110    2.629   1_554 S
O21    Y30     2.603   .     S
O21    Al116   1.927   .     S
O21    Al117   1.946   .     S
O21    Y72     2.461   1_545 S
O21    Y88     2.591   .     S
O22    Y32     2.582   .     S
O22    Al39    1.944   .     S
O22    Al78    1.936   .     S
O22    Y30     2.422   .     S
O22    Y34     2.656   .     S
O23    Y34     2.545   .     S
O23    Al78    1.936   .     S
O23    Al19    1.971   1_655 S
O23    Y68     2.429   .     S
O23    Y13     2.622   1_655 S
O24    Y32     2.620   .     S
O24    Al117   1.935   .     S
O24    Al156   1.940   .     S
O24    Y30     2.458   .     S
O24    Y114    2.618   .     S
O25    Y34     2.572   .     S
O25    Al76    1.931   .     S
O25    Al17    1.956   1_655 S
O25    Y68     2.421   .     S
O25    Y92     2.696   1_654 S
O26    Y28     2.630   .     S
O26    Al19    1.980   1_655 S
O26    Al38    1.940   .     S
O26    Y34     2.471   .     S
O26    Y30     2.624   .     S
O27    Y30     2.566   .     S
O27    Al38    1.960   .     S
O27    Al39    1.969   .     S
O27    Y72     2.424   1_545 S
Y28    O10     2.451   1_655 S
Y28    O55     2.416   1_645 S
Y28    O63     2.423   1_545 S
Y28    O65     2.423   1_545 S
Y28    O81     2.596   1_654 S
Y28    O8      2.569   1_655 S
O29    Al37    1.918   .     S
O29    Al39    1.901   .     S
O29    Y34     2.439   .     S
Y30    O31     2.498   .     S
Y30    O33     2.424   .     S
Y30    O100    2.651   .     S
O31    Al116   1.933   .     S
O31    Al38    1.942   .     S
O31    Y52     2.418   1_645 S
Y32    O51     2.433   .     S
Y32    O61     2.427   .     S
Y32    O67     2.423   .     S
Y32    O85     2.616   .     S
O33    Al19    1.967   1_655 S
O33    Al97    1.934   1_655 S
O33    Y13     2.459   1_655 S
Y34    O35     2.495   .     S
Y34    O104    2.611   1_554 S
O35    Al78    1.925   .     S
O35    Al76    1.946   .     S
O35    Y48     2.444   .     S
Al36   O111    1.929   1_554 S
Al36   O75     1.902   1_545 S
Al36   O101    1.969   1_554 S
Al36   O65     1.940   1_545 S
Al36   O144    1.944   1_544 S
Al37   O93     1.961   1_554 S
Al37   O104    1.940   1_554 S
Al37   O101    1.976   1_554 S
Al38   O75     1.907   1_545 S
Al38   O63     1.950   1_545 S
Al38   O62     1.935   1_545 S
O40    Y48     2.620   .     S
O40    Al77    1.921   .     S
O40    Al56    2.030   .     S
O40    Y54     2.435   .     S
O40    Y130    2.601   1_554 S
O41    Y50     2.575   .     S
O41    Al136   1.952   .     S
O41    Al137   1.943   .     S
O41    Y148    2.667   1_455 S
O42    Y52     2.606   .     S
O42    Al59    1.934   .     S
O42    Al18    1.928   1_565 S
O42    Y50     2.450   .     S
O42    Y54     2.661   .     S
O43    Y54     2.617   .     S
O43    Al18    1.955   1_565 S
O43    Al79    1.949   .     S
O43    Y9      2.413   1_565 S
O43    Y72     2.692   .     S
O44    Y52     2.570   .     S
O44    Al137   1.951   .     S
O44    Al96    1.952   1_565 S
O44    Y50     2.457   .     S
O44    Y134    2.649   .     S
O45    Y54     2.621   .     S
O45    Al16    1.957   1_565 S
O45    Al77    1.953   .     S
O45    Y9      2.465   1_565 S
O45    Y152    2.598   1_554 S
O46    Y48     2.556   .     S
O46    Al79    1.929   .     S
O46    Al58    2.037   .     S
O46    Y54     2.409   .     S
O46    Y50     2.634   .     S
O47    Y50     2.564   .     S
O47    Al58    1.993   .     S
O47    Al59    1.950   .     S
O47    Y68     2.592   1_455 S
Y48    O69     2.485   .     S
Y48    O141    2.783   1_554 S
Y48    O67     2.814   .     S
O49    Al57    1.904   .     S
O49    Al59    1.914   .     S
O49    Y68     2.468   1_455 S
O49    Y54     2.418   .     S
Y50    O51     2.470   .     S
Y50    O53     2.430   .     S
Y50    O120    2.620   .     S
O51    Al136   1.920   .     S
O51    Al58    1.978   .     S
Y52    O73     2.454   1_455 S
Y52    O31     2.418   1_465 S
Y52    O2      2.415   1_565 S
Y52    O8      2.426   1_565 S
Y52    O63     2.649   1_455 S
Y52    O145    2.688   1_455 S
O53    Al79    1.934   .     S
O53    Al157   1.926   .     S
O53    Y72     2.454   .     S
Y54    O55     2.473   .     S
Y54    O124    2.676   1_554 S
O55    Al18    1.899   1_565 S
O55    Al16    1.886   1_565 S
O55    Y28     2.416   1_465 S
Al56   O131    1.978   1_554 S
Al56   O121    1.990   1_554 S
Al56   O84     1.886   1_554 S
Al57   O153    1.935   1_454 S
Al57   O60     1.934   1_455 S
Al57   O124    1.954   1_554 S
Al57   O121    1.943   1_554 S
Al57   O65     1.960   1_455 S
Al59   O73     1.949   1_455 S
Al59   O66     1.922   1_455 S
Al59   O63     1.957   1_455 S
O60    Y68     2.620   .     S
O60    Al57    1.934   1_655 S
O60    Al76    1.927   .     S
O60    Y74     2.422   .     S
O60    Y150    2.711   1_554 S
O61    Y70     2.576   .     S
O61    Al156   1.958   .     S
O61    Al157   1.951   .     S
O61    Y128    2.613   .     S
O62    Y72     2.614   .     S
O62    Al79    1.945   .     S
O62    Al38    1.935   1_565 S
O62    Y70     2.474   .     S
O62    Y74     2.603   .     S
O63    Y74     2.545   .     S
O63    Al38    1.950   1_565 S
O63    Al59    1.957   1_655 S
O63    Y28     2.423   1_565 S
O63    Y52     2.649   1_655 S
O64    Y72     2.557   .     S
O64    Al157   1.936   .     S
O64    Al116   1.951   1_565 S
O64    Y70     2.424   .     S
O64    Y154    2.679   .     S
O65    Y74     2.538   .     S
O65    Al36    1.940   1_565 S
O65    Al57    1.960   1_655 S
O65    Y28     2.423   1_565 S
O65    Y132    2.691   1_654 S
O66    Y68     2.709   .     S
O66    Al59    1.922   1_655 S
O66    Al78    1.938   .     S
O66    Y74     2.450   .     S
O66    Y70     2.599   .     S
O67    Y70     2.496   .     S
O67    Al78    1.928   .     S
O67    Al79    1.937   .     S
Y68    O49     2.468   1_655 S
Y68    O15     2.414   1_655 S
Y68    O121    2.677   1_654 S
Y68    O47     2.592   1_655 S
O69    Al77    1.928   .     S
O69    Al79    1.934   .     S
O69    Y74     2.421   .     S
Y70    O71     2.499   .     S
Y70    O73     2.434   .     S
Y70    O140    2.676   .     S
O71    Al156   1.917   .     S
O71    Al78    1.963   .     S
O71    Y13     2.415   1_655 S
Y72    O12     2.422   1_565 S
Y72    O21     2.461   1_565 S
Y72    O27     2.424   1_565 S
Y72    O125    2.612   .     S
O73    Al59    1.949   1_655 S
O73    Al137   1.926   1_655 S
O73    Y52     2.454   1_655 S
Y74    O75     2.515   .     S
Y74    O144    2.696   1_554 S
O75    Al38    1.907   1_565 S
O75    Al36    1.902   1_565 S
O75    Y9      2.435   1_565 S
Al76   O151    1.943   1_554 S
Al76   O141    1.934   1_554 S
Al76   O104    1.941   1_554 S
Al77   O133    1.958   1_554 S
Al77   O144    1.937   1_554 S
Al77   O141    1.928   1_554 S
O80    Y88     2.562   .     S
O80    Al117   1.940   .     S
O80    Al96    1.948   .     S
O80    Y94     2.426   .     S
O81    Y90     2.577   .     S
O81    Al16    1.945   1_556 S
O81    Al17    1.941   1_556 S
O81    Y132    2.431   1_545 S
O81    Y28     2.596   1_456 S
O82    Y92     2.573   .     S
O82    Al99    1.936   .     S
O82    Al138   1.954   .     S
O82    Y90     2.463   .     S
O82    Y94     2.623   .     S
O83    Y94     2.563   .     S
O83    Al138   1.951   .     S
O83    Al119   1.955   .     S
O83    Y128    2.436   .     S
O83    Y112    2.618   .     S
O84    Y92     2.464   .     S
O84    Al17    1.892   1_556 S
O84    Al56    1.886   1_556 S
O84    Y90     2.393   .     S
O85    Y94     2.579   .     S
O85    Al136   1.948   .     S
O85    Al117   1.948   .     S
O85    Y128    2.419   .     S
O86    Y88     2.613   .     S
O86    Al119   1.942   .     S
O86    Al98    1.937   .     S
O86    Y94     2.458   .     S
O86    Y90     2.633   .     S
O87    Y90     2.550   .     S
O87    Al98    1.930   .     S
O87    Al99    1.938   .     S
O87    Y132    2.399   1_545 S
O87    Y108    2.739   1_455 S
Y88    O109    2.457   .     S
Y88    O155    2.427   1_545 S
Y88    O123    2.407   1_545 S
Y88    O125    2.445   1_545 S
Y88    O107    2.708   .     S
O89    Al97    1.938   .     S
O89    Al99    1.938   .     S
O89    Y108    2.439   1_455 S
O89    Y94     2.406   .     S
Y90    O91     2.506   .     S
Y90    O93     2.438   .     S
Y90    O1      2.632   1_556 S
O91    Al16    1.931   1_556 S
O91    Al98    1.942   .     S
O91    Y152    2.414   1_545 S
Y92    O113    2.473   1_455 S
Y92    O151    2.415   1_455 S
Y92    O121    2.433   .     S
Y92    O127    2.449   .     S
Y92    O103    2.626   1_455 S
Y92    O25     2.696   1_456 S
O93    Al119   1.920   .     S
O93    Al37    1.961   1_556 S
O93    Y112    2.482   .     S
Y94    O95     2.494   .     S
O95    Al138   1.923   .     S
O95    Al136   1.921   .     S
O95    Y148    2.422   1_455 S
Al96   O135    1.931   1_545 S
Al96   O125    1.932   1_545 S
Al96   O44     1.952   1_545 S
Al97   O33     1.934   1_455 S
Al97   O100    1.955   1_455 S
Al97   O105    1.943   1_455 S
Al98   O135    1.951   1_545 S
Al98   O123    1.928   1_545 S
Al98   O122    1.940   1_545 S
Al99   O113    1.928   1_455 S
Al99   O106    1.940   1_455 S
Al99   O103    1.958   1_455 S
O100   Y108    2.553   .     S
O100   Al97    1.955   1_655 S
O100   Al116   1.953   .     S
O100   Y114    2.437   .     S
O101   Y110    2.589   .     S
O101   Al36    1.969   1_556 S
O101   Al37    1.976   1_556 S
O101   Y152    2.471   1_545 S
O101   Y9      2.581   1_556 S
O102   Y112    2.546   .     S
O102   Al119   1.948   .     S
O102   Al158   1.944   .     S
O102   Y110    2.434   .     S
O102   Y114    2.648   .     S
O103   Y114    2.546   .     S
O103   Al158   1.958   .     S
O103   Al99    1.958   1_655 S
O103   Y148    2.420   .     S
O103   Y92     2.626   1_655 S
O104   Y112    2.653   .     S
O104   Al37    1.940   1_556 S
O104   Al76    1.941   1_556 S
O104   Y110    2.447   .     S
O104   Y34     2.611   1_556 S
O105   Y114    2.515   .     S
O105   Al156   1.955   .     S
O105   Al97    1.943   1_655 S
O105   Y148    2.395   .     S
O105   Y13     2.788   1_655 S
O106   Y108    2.616   .     S
O106   Al99    1.940   1_655 S
O106   Al118   1.937   .     S
O106   Y114    2.454   .     S
O106   Y110    2.656   .     S
O107   Y110    2.574   .     S
O107   Al118   1.921   .     S
O107   Al119   1.938   .     S
O107   Y152    2.417   1_545 S
Y108   O89     2.439   1_655 S
Y108   O135    2.413   1_645 S
Y108   O143    2.425   1_545 S
Y108   O145    2.438   1_545 S
Y108   O2      2.732   1_655 S
Y108   O87     2.739   1_655 S
O109   Al117   1.933   .     S
O109   Al119   1.912   .     S
O109   Y114    2.437   .     S
Y110   O111    2.498   .     S
Y110   O113    2.409   .     S
Y110   O20     2.629   1_556 S
O111   Al36    1.929   1_556 S
O111   Al118   1.955   .     S
O111   Y132    2.414   1_645 S
Y112   O131    2.424   .     S
Y112   O141    2.411   .     S
Y112   O147    2.439   .     S
Y112   O6      2.497   1_556 S
O113   Al99    1.928   1_655 S
O113   Al17    1.937   1_656 S
O113   Y92     2.473   1_655 S
Y114   O115    2.510   .     S
O115   Al158   1.904   .     S
O115   Al156   1.922   .     S
O115   Y128    2.416   .     S
Al116  O155    1.926   1_545 S
Al116  O145    1.924   1_545 S
Al116  O64     1.951   1_545 S
Al118  O155    1.931   1_545 S
Al118  O143    1.927   1_545 S
Al118  O142    1.939   1_545 S
O120   Y128    2.620   .     S
O120   Al157   1.931   .     S
O120   Al136   1.950   .     S
O120   Y134    2.469   .     S
O121   Y130    2.541   .     S
O121   Al56    1.990   1_556 S
O121   Al57    1.943   1_556 S
O121   Y68     2.677   1_456 S
O122   Y132    2.629   .     S
O122   Al139   1.926   .     S
O122   Al98    1.940   1_565 S
O122   Y130    2.468   .     S
O122   Y134    2.646   .     S
O123   Y134    2.549   .     S
O123   Al98    1.928   1_565 S
O123   Al159   1.942   .     S
O123   Y88     2.407   1_565 S
O123   Y152    2.741   .     S
O124   Y132    2.545   .     S
O124   Al57    1.954   1_556 S
O124   Al16    1.939   1_566 S
O124   Y130    2.433   .     S
O124   Y54     2.676   1_556 S
O125   Y134    2.581   .     S
O125   Al96    1.932   1_565 S
O125   Al157   1.952   .     S
O125   Y88     2.445   1_565 S
O126   Y128    2.550   .     S
O126   Al159   1.935   .     S
O126   Al138   1.947   .     S
O126   Y134    2.437   .     S
O126   Y130    2.663   .     S
O127   Y130    2.602   .     S
O127   Al138   1.951   .     S
O127   Al139   1.939   .     S
O127   Y148    2.564   1_455 S
Y128   O149    2.462   .     S
Y128   O147    2.631   .     S
O129   Al137   1.923   .     S
O129   Al139   1.946   .     S
O129   Y148    2.478   1_455 S
O129   Y134    2.437   .     S
Y130   O131    2.465   .     S
Y130   O133    2.428   .     S
Y130   O40     2.601   1_556 S
O131   Al56    1.978   1_556 S
O131   Al138   1.894   .     S
Y132   O153    2.456   1_455 S
Y132   O111    2.414   1_465 S
Y132   O81     2.431   1_565 S
Y132   O87     2.399   1_565 S
Y132   O143    2.668   1_455 S
Y132   O65     2.691   1_456 S
O133   Al159   1.909   .     S
O133   Al77    1.958   1_556 S
O133   Y152    2.452   .     S
Y134   O135    2.493   .     S
O135   Al98    1.951   1_565 S
O135   Al96    1.931   1_565 S
O135   Y108    2.413   1_465 S
Al137  O73     1.926   1_455 S
Al137  O140    1.949   1_455 S
Al137  O145    1.936   1_455 S
Al139  O153    1.943   1_455 S
Al139  O146    1.932   1_455 S
Al139  O143    1.933   1_455 S
O140   Y148    2.539   .     S
O140   Al137   1.949   1_655 S
O140   Al156   1.946   .     S
O140   Y154    2.429   .     S
O141   Y150    2.506   .     S
O141   Al76    1.934   1_556 S
O141   Al77    1.928   1_556 S
O141   Y48     2.783   1_556 S
O142   Y152    2.631   .     S
O142   Al159   1.940   .     S
O142   Al118   1.939   1_565 S
O142   Y150    2.459   .     S
O142   Y154    2.598   .     S
O143   Y154    2.580   .     S
O143   Al118   1.927   1_565 S
O143   Al139   1.933   1_655 S
O143   Y108    2.425   1_565 S
O143   Y132    2.668   1_655 S
O144   Y152    2.548   .     S
O144   Al77    1.937   1_556 S
O144   Al36    1.944   1_566 S
O144   Y150    2.433   .     S
O144   Y74     2.696   1_556 S
O145   Y154    2.586   .     S
O145   Al116   1.924   1_565 S
O145   Al137   1.936   1_655 S
O145   Y108    2.438   1_565 S
O145   Y52     2.688   1_655 S
O146   Y148    2.596   .     S
O146   Al139   1.932   1_655 S
O146   Al158   1.955   .     S
O146   Y154    2.459   .     S
O146   Y150    2.591   .     S
O147   Y150    2.562   .     S
O147   Al158   1.956   .     S
O147   Al159   1.954   .     S
Y148   O129    2.478   1_655 S
Y148   O95     2.422   1_655 S
Y148   O41     2.667   1_655 S
Y148   O127    2.564   1_655 S
O149   Al157   1.926   .     S
O149   Al159   1.936   .     S
O149   Y154    2.440   .     S
Y150   O151    2.495   .     S
Y150   O153    2.428   .     S
Y150   O60     2.711   1_556 S
O151   Al76    1.943   1_556 S
O151   Al158   1.921   .     S
O151   Y92     2.415   1_655 S
Y152   O91     2.414   1_565 S
Y152   O101    2.471   1_565 S
Y152   O107    2.417   1_565 S
Y152   O45     2.598   1_556 S
O153   Al139   1.943   1_655 S
O153   Al57    1.935   1_656 S
O153   Y132    2.456   1_655 S
Y154   O155    2.494   .     S
O155   Al118   1.931   1_565 S
O155   Al116   1.926   1_565 S
O155   Y88     2.427   1_565 S
