# Supplementary material for: Band Gap Engineering and Trap Depths of Intrinsic Point Defects in RAlO3 (R = Y, La, Gd, Yb, Lu) Perovskites
Source: J Phys Chem C Nanomater Interfaces. 2021 Nov 23;125(48):26698–710. doi: 10.1021/acs.jpcc.1c06573 (PMC8672454; doi:10.1021/acs.jpcc.1c06573)
Supplement: Supplementary file 2 — jp1c06573_si_002.zip [file jp1c06573_si_002.zip › cifs/yalo_222_yal_val.cif]

data_yalo_222_yal_val_opt
_audit_creation_date              2021-07-08
_audit_creation_method            'Materials Studio'
_symmetry_space_group_name_H-M    'P1'
_symmetry_Int_Tables_number       1
_symmetry_cell_setting            triclinic
loop_
_symmetry_equiv_pos_as_xyz
  x,y,z
_cell_length_a                    10.7914
_cell_length_b                    11.0960
_cell_length_c                    15.2239
_cell_angle_alpha                 90.2794
_cell_angle_beta                  90.3966
_cell_angle_gamma                 90.1126
loop_
_atom_site_label
_atom_site_type_symbol
_atom_site_fract_x
_atom_site_fract_y
_atom_site_fract_z
_atom_site_U_iso_or_equiv
_atom_site_adp_type
_atom_site_occupancy
O1     O     0.35046   0.14360   0.01568   0.00000  Uiso   1.00
O2     O     0.11064   0.11060   0.48347   0.00000  Uiso   1.00
O3     O     0.14408   0.35866   0.26846   0.00000  Uiso   1.00
O4     O     0.39448   0.39322   0.23652   0.00000  Uiso   1.00
O5     O     0.14298   0.36123   0.47219   0.00000  Uiso   1.00
O6     O     0.39553   0.39495   0.01913   0.00000  Uiso   1.00
O7     O     0.35676   0.14296   0.23481   0.00000  Uiso   1.00
O8     O     0.10656   0.10336   0.27244   0.00000  Uiso   1.00
Y9     Y     0.49161   0.02218   0.12766   0.00000  Uiso   1.00
O10    O     0.04608   0.23222   0.13586   0.00000  Uiso   1.00
Y11    Y     0.24699   0.22593   0.37435   0.00000  Uiso   1.00
O12    O     0.28421   0.00872   0.37773   0.00000  Uiso   1.00
Y13    Y     0.00495   0.47784   0.37112   0.00000  Uiso   1.00
O14    O     0.47051   0.25407   0.37752   0.00000  Uiso   1.00
Y15    Y     0.26270   0.27630   0.12688   0.00000  Uiso   1.00
O16    O     0.21880   0.49280   0.12368   0.00000  Uiso   1.00
Al17   Al    0.25172  -0.00811  -0.00217   0.00000  Uiso   1.00
Y18    Y    -0.00636   0.25108  -0.01037   0.00000  Uiso   1.00
Al19   Al    0.24858  -0.00134   0.25332   0.00000  Uiso   1.00
Al20   Al    0.00097   0.24725   0.25238   0.00000  Uiso   1.00
O21    O     0.83065   0.13165   0.02620   0.00000  Uiso   1.00
O22    O     0.60864   0.10622   0.48654   0.00000  Uiso   1.00
O23    O     0.64185   0.35560   0.27000   0.00000  Uiso   1.00
O24    O     0.89458   0.39550   0.23127   0.00000  Uiso   1.00
O25    O     0.64349   0.35796   0.48801   0.00000  Uiso   1.00
O26    O     0.87711   0.41100   0.03168   0.00000  Uiso   1.00
O27    O     0.85598   0.14283   0.23287   0.00000  Uiso   1.00
O28    O     0.60599   0.10631   0.26972   0.00000  Uiso   1.00
Y29    Y     0.99382   0.01665   0.12807   0.00000  Uiso   1.00
O30    O     0.52723   0.23996   0.12809   0.00000  Uiso   1.00
Y31    Y     0.74222   0.22491   0.37819   0.00000  Uiso   1.00
O32    O     0.78138   0.00565   0.37724   0.00000  Uiso   1.00
Y33    Y     0.50562   0.47325   0.37638   0.00000  Uiso   1.00
O34    O     0.96421   0.25764   0.37318   0.00000  Uiso   1.00
Y35    Y     0.74887   0.27999   0.13045   0.00000  Uiso   1.00
O36    O     0.71051   0.50274   0.13159   0.00000  Uiso   1.00
Al37   Al    0.74374  -0.00760   0.00491   0.00000  Uiso   1.00
Al38   Al    0.49427   0.24929   0.00244   0.00000  Uiso   1.00
Al39   Al    0.74889  -0.00076   0.25203   0.00000  Uiso   1.00
Al40   Al    0.50015   0.24764   0.25316   0.00000  Uiso   1.00
O41    O     0.35782   0.64277   0.01765   0.00000  Uiso   1.00
O42    O     0.10755   0.60853   0.47924   0.00000  Uiso   1.00
O43    O     0.14132   0.85822   0.27477   0.00000  Uiso   1.00
O44    O     0.39198   0.89258   0.23682   0.00000  Uiso   1.00
O45    O     0.14346   0.85710   0.48149   0.00000  Uiso   1.00
O46    O     0.39373   0.88938   0.01931   0.00000  Uiso   1.00
O47    O     0.35717   0.64405   0.23555   0.00000  Uiso   1.00
O48    O     0.10743   0.61009   0.26481   0.00000  Uiso   1.00
Y49    Y     0.49073   0.52554   0.12842   0.00000  Uiso   1.00
O50    O     0.03666   0.74943   0.12614   0.00000  Uiso   1.00
Y51    Y     0.24713   0.72745   0.37627   0.00000  Uiso   1.00
O52    O     0.28388   0.51042   0.37350   0.00000  Uiso   1.00
Y53    Y     0.00510   0.97827   0.37947   0.00000  Uiso   1.00
O54    O     0.46862   0.76166   0.37804   0.00000  Uiso   1.00
Y55    Y     0.25810   0.77278   0.12686   0.00000  Uiso   1.00
O56    O     0.21807   0.98885   0.12590   0.00000  Uiso   1.00
Al57   Al    0.25337   0.50252  -0.00324   0.00000  Uiso   1.00
Al58   Al    0.00166   0.74850   0.00068   0.00000  Uiso   1.00
Al59   Al    0.25014   0.50091   0.25115   0.00000  Uiso   1.00
Al60   Al    0.00047   0.75385   0.25348   0.00000  Uiso   1.00
O61    O     0.85777   0.64852   0.02380   0.00000  Uiso   1.00
O62    O     0.60768   0.60730   0.48033   0.00000  Uiso   1.00
O63    O     0.64160   0.85669   0.27202   0.00000  Uiso   1.00
O64    O     0.89292   0.89263   0.23396   0.00000  Uiso   1.00
O65    O     0.64616   0.85831   0.48924   0.00000  Uiso   1.00
O66    O     0.89398   0.89191   0.01535   0.00000  Uiso   1.00
O67    O     0.85957   0.64558   0.23705   0.00000  Uiso   1.00
O68    O     0.60490   0.60932   0.27447   0.00000  Uiso   1.00
Y69    Y     0.99678   0.53196   0.12851   0.00000  Uiso   1.00
O70    O     0.53004   0.74204   0.12863   0.00000  Uiso   1.00
Y71    Y     0.74267   0.72717   0.37760   0.00000  Uiso   1.00
O72    O     0.78085   0.50723   0.37458   0.00000  Uiso   1.00
Y73    Y     0.50650   0.97767   0.37822   0.00000  Uiso   1.00
O74    O     0.96345   0.76153   0.37702   0.00000  Uiso   1.00
Y75    Y     0.75302   0.76993   0.12997   0.00000  Uiso   1.00
O76    O     0.71321   0.98398   0.12968   0.00000  Uiso   1.00
Al77   Al    0.74708   0.50772   0.00498   0.00000  Uiso   1.00
Al78   Al    0.49937   0.74729   0.00200   0.00000  Uiso   1.00
Al79   Al    0.74891   0.50318   0.25283   0.00000  Uiso   1.00
Al80   Al    0.49999   0.75088   0.25422   0.00000  Uiso   1.00
O81    O     0.35990   0.14496   0.52257   0.00000  Uiso   1.00
O82    O     0.11543   0.08584   0.97057   0.00000  Uiso   1.00
O83    O     0.16696   0.37074   0.77187   0.00000  Uiso   1.00
O84    O     0.40049   0.39483   0.72368   0.00000  Uiso   1.00
O85    O     0.16365   0.36702   0.96541   0.00000  Uiso   1.00
O86    O     0.39434   0.39158   0.51544   0.00000  Uiso   1.00
O87    O     0.35497   0.14608   0.72710   0.00000  Uiso   1.00
O88    O     0.11376   0.08833   0.76907   0.00000  Uiso   1.00
Y89    Y     0.49413   0.02643   0.62525   0.00000  Uiso   1.00
O90    O     0.03163   0.25492   0.61306   0.00000  Uiso   1.00
Y91    Y     0.24842   0.21287   0.86571   0.00000  Uiso   1.00
O92    O     0.28909  -0.00860   0.87144   0.00000  Uiso   1.00
Y93    Y     0.00675   0.48535   0.86094   0.00000  Uiso   1.00
O94    O     0.46902   0.26040   0.87387   0.00000  Uiso   1.00
Y95    Y     0.24846   0.27486   0.62411   0.00000  Uiso   1.00
O96    O     0.21995   0.49318   0.61877   0.00000  Uiso   1.00
Al97   Al    0.25099   0.00151   0.50093   0.00000  Uiso   1.00
Al98   Al    0.00169   0.25324   0.49440   0.00000  Uiso   1.00
Al99   Al    0.25073  -0.00902   0.74652   0.00000  Uiso   1.00
O100   O     0.85696   0.14602   0.51504   0.00000  Uiso   1.00
O101   O     0.59318   0.09931   0.98699   0.00000  Uiso   1.00
O102   O     0.64548   0.35767   0.76913   0.00000  Uiso   1.00
O103   O     0.88686   0.41224   0.72998   0.00000  Uiso   1.00
O104   O     0.64018   0.35393   0.98926   0.00000  Uiso   1.00
O105   O     0.89295   0.39850   0.50973   0.00000  Uiso   1.00
O106   O     0.83058   0.12542   0.72195   0.00000  Uiso   1.00
O107   O     0.59487   0.09942   0.77114   0.00000  Uiso   1.00
Y108   Y     0.99794   0.04167   0.63265   0.00000  Uiso   1.00
O109   O     0.54386   0.24150   0.62644   0.00000  Uiso   1.00
Y110   Y     0.71881   0.21734   0.87701   0.00000  Uiso   1.00
O111   O     0.77902   0.00212   0.87663   0.00000  Uiso   1.00
Y112   Y     0.51142   0.47575   0.87618   0.00000  Uiso   1.00
O113   O     0.92077   0.28320   0.84904   0.00000  Uiso   1.00
Y114   Y     0.76803   0.28305   0.62526   0.00000  Uiso   1.00
O115   O     0.72104   0.49942   0.62479   0.00000  Uiso   1.00
Al116  Al    0.75389   0.00202   0.50233   0.00000  Uiso   1.00
Al117  Al    0.50250   0.24981   0.50397   0.00000  Uiso   1.00
Al118  Al    0.74241  -0.01093   0.75450   0.00000  Uiso   1.00
Al119  Al    0.49987   0.25260   0.74541   0.00000  Uiso   1.00
O120   O     0.36016   0.64363   0.51596   0.00000  Uiso   1.00
O121   O     0.10648   0.60402   0.97928   0.00000  Uiso   1.00
O122   O     0.14358   0.84854   0.76163   0.00000  Uiso   1.00
O123   O     0.39462   0.88826   0.72450   0.00000  Uiso   1.00
O124   O     0.14428   0.85009   0.98111   0.00000  Uiso   1.00
O125   O     0.39561   0.89325   0.51848   0.00000  Uiso   1.00
O126   O     0.36158   0.64392   0.72280   0.00000  Uiso   1.00
O127   O     0.11351   0.60774   0.75815   0.00000  Uiso   1.00
Y128   Y     0.49945   0.52370   0.61915   0.00000  Uiso   1.00
O129   O     0.03193   0.73719   0.62143   0.00000  Uiso   1.00
Y130   Y     0.24471   0.72883   0.87239   0.00000  Uiso   1.00
O131   O     0.29197   0.51469   0.86797   0.00000  Uiso   1.00
Y132   Y     0.00408   0.96289   0.86933   0.00000  Uiso   1.00
O133   O     0.46666   0.75230   0.87410   0.00000  Uiso   1.00
Y134   Y     0.25377   0.77333   0.61983   0.00000  Uiso   1.00
O135   O     0.21808   0.99147   0.62285   0.00000  Uiso   1.00
Al136  Al    0.25114   0.49947   0.49557   0.00000  Uiso   1.00
Al137  Al    0.00050   0.75250   0.49946   0.00000  Uiso   1.00
Al138  Al    0.26168   0.50800   0.74158   0.00000  Uiso   1.00
Al139  Al    0.00260   0.74615   0.74444   0.00000  Uiso   1.00
O140   O     0.85744   0.64555   0.51493   0.00000  Uiso   1.00
O141   O     0.60522   0.60795   0.98587   0.00000  Uiso   1.00
O142   O     0.64226   0.85222   0.76908   0.00000  Uiso   1.00
O143   O     0.89508   0.89042   0.73250   0.00000  Uiso   1.00
O144   O     0.64089   0.85240   0.98689   0.00000  Uiso   1.00
O145   O     0.89788   0.89962   0.52549   0.00000  Uiso   1.00
O146   O     0.86006   0.64309   0.73352   0.00000  Uiso   1.00
O147   O     0.60718   0.60721   0.76833   0.00000  Uiso   1.00
Y148   Y     0.99970   0.51999   0.61831   0.00000  Uiso   1.00
O149   O     0.54128   0.73981   0.62423   0.00000  Uiso   1.00
Y150   Y     0.74636   0.72786   0.87825   0.00000  Uiso   1.00
O151   O     0.77938   0.51404   0.87928   0.00000  Uiso   1.00
Y152   Y     0.50518   0.96712   0.87677   0.00000  Uiso   1.00
O153   O     0.97054   0.74698   0.87360   0.00000  Uiso   1.00
Y154   Y     0.76298   0.77275   0.62422   0.00000  Uiso   1.00
O155   O     0.71789   0.99342   0.62862   0.00000  Uiso   1.00
Al156  Al    0.75145   0.50265   0.49790   0.00000  Uiso   1.00
Al157  Al    0.50211   0.75162   0.50178   0.00000  Uiso   1.00
Al158  Al    0.74599   0.50598   0.75268   0.00000  Uiso   1.00
Al159  Al    0.50149   0.74704   0.74609   0.00000  Uiso   1.00
loop_
_geom_bond_atom_site_label_1
_geom_bond_atom_site_label_2
_geom_bond_distance
_geom_bond_site_symmetry_2
_ccdc_geom_bond_type
O1     Y9      2.652   .     S
O1     Al38    1.956   .     S
O1     Al17    2.007   .     S
O1     Y15     2.436   .     S
O1     Y91     2.646   1_554 S
O2     Y11     2.571   .     S
O2     Al97    1.958   .     S
O2     Al98    1.981   .     S
O2     Y53     2.430   1_545 S
O2     Y108    2.697   1_455 S
O3     Y13     2.543   .     S
O3     Al20    1.989   .     S
O3     Al59    1.968   .     S
O3     Y11     2.451   .     S
O3     Y15     2.673   .     S
O4     Y15     2.536   .     S
O4     Al59    1.978   .     S
O4     Al40    1.995   .     S
O4     Y49     2.446   .     S
O4     Y33     2.589   .     S
O5     Y13     2.501   .     S
O5     Al98    1.970   .     S
O5     Al136   1.955   .     S
O5     Y11     2.396   .     S
O5     Y95     2.748   .     S
O6     Y15     2.554   .     S
O6     Al57    1.974   .     S
O6     Al38    1.954   .     S
O6     Y49     2.423   .     S
O6     Y112    2.675   1_554 S
O7     Y9      2.568   .     S
O7     Al40    1.951   .     S
O7     Al19    2.002   .     S
O7     Y15     2.434   .     S
O7     Y11     2.605   .     S
O8     Y11     2.548   .     S
O8     Al19    1.948   .     S
O8     Al20    1.987   .     S
O8     Y53     2.413   1_545 S
O8     Y29     2.679   1_455 S
Y9     O30     2.446   .     S
Y9     O76     2.429   1_545 S
Y9     O44     2.455   1_545 S
Y9     O46     2.440   1_545 S
Y9     O101    2.562   1_554 S
Y9     O28     2.648   .     S
O10    Y18     2.304   .     S
O10    Al20    1.849   .     S
O10    Y29     2.459   1_455 S
O10    Y15     2.392   .     S
Y11    O12     2.445   .     S
Y11    O14     2.432   .     S
Y11    O81     2.715   .     S
O12    Al97    1.914   .     S
O12    Al19    1.933   .     S
O12    Y73     2.424   1_545 S
Y13    O34     2.482   1_455 S
Y13    O72     2.442   1_455 S
Y13    O42     2.446   .     S
Y13    O48     2.457   .     S
Y13    O24     2.594   1_455 S
Y13    O105    2.596   1_455 S
O14    Al40    1.923   .     S
O14    Al117   1.954   .     S
O14    Y33     2.461   .     S
Y15    O16     2.450   .     S
Y15    O85     2.862   1_554 S
O16    Al59    1.969   .     S
O16    Al57    1.974   .     S
O16    Y69     2.437   1_455 S
Al17   O92     1.969   1_554 S
Al17   O56     1.986   1_545 S
Al17   O82     1.850   1_554 S
Al17   O46     1.937   1_545 S
Al17   O124    1.967   1_544 S
Y18    O113    2.305   1_454 S
Y18    O21     2.274   1_455 S
Y18    O85     2.272   1_554 S
Y18    O82     2.277   1_554 S
Y18    O26     2.269   1_455 S
Al19   O56     1.968   1_545 S
Al19   O44     1.963   1_545 S
Al19   O43     1.969   1_545 S
Al20   O34     1.887   1_455 S
Al20   O27     1.965   1_455 S
Al20   O24     2.033   1_455 S
O21    Y29     2.669   .     S
O21    Y18     2.274   1_655 S
O21    Al37    1.832   .     S
O21    Y35     2.451   .     S
O21    Y110    2.740   1_554 S
O22    Y31     2.565   .     S
O22    Al116   1.964   .     S
O22    Al117   1.982   .     S
O22    Y73     2.432   1_545 S
O22    Y89     2.612   .     S
O23    Y33     2.551   .     S
O23    Al40    1.955   .     S
O23    Al79    2.021   .     S
O23    Y31     2.448   .     S
O23    Y35     2.563   .     S
O24    Y35     2.532   .     S
O24    Al79    2.004   .     S
O24    Al20    2.033   1_655 S
O24    Y69     2.449   .     S
O24    Y13     2.594   1_655 S
O25    Y33     2.595   .     S
O25    Al117   1.953   .     S
O25    Al156   1.986   .     S
O25    Y31     2.473   .     S
O25    Y114    2.616   .     S
O26    Y35     2.516   .     S
O26    Al77    1.813   .     S
O26    Y18     2.269   1_655 S
O26    Y69     2.364   .     S
O26    Y93     3.076   1_654 S
O27    Y29     2.596   .     S
O27    Al20    1.965   1_655 S
O27    Al39    1.990   .     S
O27    Y35     2.468   .     S
O27    Y31     2.693   .     S
O28    Y31     2.561   .     S
O28    Al39    1.968   .     S
O28    Al40    1.958   .     S
O28    Y73     2.441   1_545 S
Y29    O10     2.459   1_655 S
Y29    O56     2.441   1_645 S
Y29    O64     2.391   1_545 S
Y29    O66     2.443   1_545 S
Y29    O82     2.849   1_654 S
Y29    O8      2.679   1_655 S
O30    Al38    1.947   .     S
O30    Al40    1.930   .     S
O30    Y35     2.432   .     S
Y31    O32     2.470   .     S
Y31    O34     2.424   .     S
Y31    O100    2.574   .     S
O32    Al116   1.930   .     S
O32    Al39    1.937   .     S
O32    Y53     2.434   1_645 S
Y33    O52     2.429   .     S
Y33    O62     2.424   .     S
Y33    O68     2.424   .     S
Y33    O86     2.607   .     S
O34    Al20    1.887   1_655 S
O34    Al98    1.887   1_655 S
O34    Y13     2.482   1_655 S
Y35    O36     2.507   .     S
Y35    O104    2.580   1_554 S
O36    Al79    1.889   .     S
O36    Al77    1.971   .     S
O36    Y49     2.386   .     S
Al37   O111    1.996   1_554 S
Al37   O76     1.933   1_545 S
Al37   O101    2.031   1_554 S
Al37   O66     1.976   1_545 S
Al37   O144    1.925   1_544 S
Al38   O94     1.979   1_554 S
Al38   O104    1.966   1_554 S
Al38   O101    1.993   1_554 S
Al39   O76     1.906   1_545 S
Al39   O64     1.975   1_545 S
Al39   O63     1.984   1_545 S
O41    Y49     2.567   .     S
O41    Al78    1.933   .     S
O41    Al57    1.943   .     S
O41    Y55     2.452   .     S
O41    Y130    2.698   1_554 S
O42    Y51     2.552   .     S
O42    Al136   1.983   .     S
O42    Al137   1.997   .     S
O42    Y148    2.618   1_455 S
O43    Y53     2.549   .     S
O43    Al60    1.934   .     S
O43    Al19    1.969   1_565 S
O43    Y51     2.409   .     S
O43    Y55     2.753   .     S
O44    Y55     2.568   .     S
O44    Al19    1.963   1_565 S
O44    Al80    1.977   .     S
O44    Y9      2.455   1_565 S
O44    Y73     2.644   .     S
O45    Y53     2.539   .     S
O45    Al137   1.950   .     S
O45    Al97    1.996   1_565 S
O45    Y51     2.428   .     S
O45    Y134    2.589   .     S
O46    Y55     2.558   .     S
O46    Al17    1.937   1_565 S
O46    Al78    1.965   .     S
O46    Y9      2.440   1_565 S
O46    Y152    2.636   1_554 S
O47    Y49     2.547   .     S
O47    Al80    1.961   .     S
O47    Al59    1.978   .     S
O47    Y55     2.434   .     S
O47    Y51     2.622   .     S
O48    Y51     2.605   .     S
O48    Al59    1.973   .     S
O48    Al60    1.978   .     S
O48    Y69     2.535   1_455 S
Y49    O70     2.439   .     S
Y49    O141    2.669   1_554 S
Y49    O68     2.695   .     S
O50    Al58    1.944   .     S
O50    Al60    1.981   .     S
O50    Y69     2.451   1_455 S
O50    Y55     2.403   .     S
Y51    O52     2.442   .     S
Y51    O54     2.419   .     S
Y51    O120    2.620   .     S
O52    Al136   1.898   .     S
O52    Al59    1.898   .     S
Y53    O74     2.446   1_455 S
Y53    O32     2.434   1_465 S
Y53    O2      2.430   1_565 S
Y53    O8      2.413   1_565 S
Y53    O64     2.686   1_455 S
Y53    O145    2.663   1_455 S
O54    Al80    1.921   .     S
O54    Al157   1.920   .     S
O54    Y73     2.431   .     S
Y55    O56     2.437   .     S
Y55    O124    2.675   1_554 S
O56    Al19    1.968   1_565 S
O56    Al17    1.986   1_565 S
O56    Y29     2.441   1_465 S
Al57   O131    2.012   1_554 S
Al57   O121    1.964   1_554 S
Al57   O85     1.846   1_554 S
Al58   O153    1.961   1_454 S
Al58   O61     1.942   1_455 S
Al58   O124    1.932   1_554 S
Al58   O121    1.991   1_554 S
Al58   O66     1.985   1_455 S
Al60   O74     1.927   1_455 S
Al60   O67     1.950   1_455 S
Al60   O64     1.953   1_455 S
O61    Y69     2.542   .     S
O61    Al58    1.942   1_655 S
O61    Al77    1.983   .     S
O61    Y75     2.391   .     S
O61    Y150    2.668   1_554 S
O62    Y71     2.526   .     S
O62    Al156   1.957   .     S
O62    Al157   1.994   .     S
O62    Y128    2.596   .     S
O63    Y73     2.561   .     S
O63    Al80    1.942   .     S
O63    Al39    1.984   1_565 S
O63    Y71     2.417   .     S
O63    Y75     2.659   .     S
O64    Y75     2.565   .     S
O64    Al39    1.975   1_565 S
O64    Al60    1.953   1_655 S
O64    Y29     2.391   1_565 S
O64    Y53     2.686   1_655 S
O65    Y73     2.622   .     S
O65    Al157   1.963   .     S
O65    Al116   1.980   1_565 S
O65    Y71     2.469   .     S
O65    Y154    2.589   .     S
O66    Y75     2.691   .     S
O66    Al37    1.976   1_565 S
O66    Al58    1.985   1_655 S
O66    Y29     2.443   1_565 S
O66    Y132    2.650   1_654 S
O67    Y69     2.556   .     S
O67    Al60    1.950   1_655 S
O67    Al79    1.995   .     S
O67    Y75     2.426   .     S
O67    Y71     2.648   .     S
O68    Y71     2.515   .     S
O68    Al79    1.980   .     S
O68    Al80    1.962   .     S
Y69    O50     2.451   1_655 S
Y69    O16     2.437   1_655 S
Y69    O121    2.693   1_654 S
Y69    O48     2.535   1_655 S
O70    Al78    1.955   .     S
O70    Al80    1.943   .     S
O70    Y75     2.425   .     S
Y71    O72     2.476   .     S
Y71    O74     2.412   .     S
Y71    O140    2.591   .     S
O72    Al156   1.907   .     S
O72    Al79    1.883   .     S
O72    Y13     2.442   1_655 S
Y73    O12     2.424   1_565 S
Y73    O22     2.432   1_565 S
Y73    O28     2.441   1_565 S
Y73    O125    2.630   .     S
O74    Al60    1.927   1_655 S
O74    Al137   1.907   1_655 S
O74    Y53     2.446   1_655 S
Y75    O76     2.414   .     S
Y75    O144    2.652   1_554 S
O76    Al39    1.906   1_565 S
O76    Al37    1.933   1_565 S
O76    Y9      2.429   1_565 S
Al77   O151    1.949   1_554 S
Al77   O141    1.915   1_554 S
Al77   O104    2.070   1_554 S
Al78   O133    1.978   1_554 S
Al78   O144    1.935   1_554 S
Al78   O141    1.940   1_554 S
O81    Y89     2.504   .     S
O81    Al117   1.950   .     S
O81    Al97    2.001   .     S
O81    Y95     2.434   .     S
O82    Y91     2.577   .     S
O82    Al17    1.850   1_556 S
O82    Y18     2.277   1_556 S
O82    Y132    2.372   1_545 S
O82    Y29     2.849   1_456 S
O83    Y93     2.543   .     S
O83    Al138   1.893   .     S
O83    Y91     2.428   .     S
O83    Y95     2.641   .     S
O84    Y95     2.588   .     S
O84    Al138   1.976   .     S
O84    Al119   1.938   .     S
O84    Y128    2.399   .     S
O84    Y112    2.751   .     S
O85    Y93     2.667   .     S
O85    Y18     2.272   1_556 S
O85    Al57    1.846   1_556 S
O85    Y91     2.463   .     S
O85    Y15     2.862   1_556 S
O86    Y95     2.635   .     S
O86    Al136   1.979   .     S
O86    Al117   1.968   .     S
O86    Y128    2.424   .     S
O87    Y89     2.538   .     S
O87    Al119   1.976   .     S
O87    Al99    2.078   .     S
O87    Y95     2.413   .     S
O87    Y91     2.519   .     S
O88    Y91     2.475   .     S
O88    Al99    1.865   .     S
O88    Y132    2.389   1_545 S
O88    Y108    2.469   1_455 S
Y89    O109    2.445   .     S
Y89    O155    2.443   1_545 S
Y89    O123    2.414   1_545 S
Y89    O125    2.430   1_545 S
Y89    O107    2.592   .     S
O90    Al98    1.833   .     S
O90    Y108    2.413   1_455 S
O90    Y95     2.355   .     S
Y91    O92     2.499   .     S
Y91    O94     2.440   .     S
Y91    O1      2.646   1_556 S
O92    Al17    1.969   1_556 S
O92    Al99    1.944   .     S
O92    Y152    2.349   1_545 S
Y93    O113    2.431   1_455 S
Y93    O151    2.492   1_455 S
Y93    O121    2.466   .     S
Y93    O127    2.379   .     S
Y93    O103    2.500   1_455 S
Y93    O26     3.076   1_456 S
O94    Al119   1.988   .     S
O94    Al38    1.979   1_556 S
O94    Y112    2.432   .     S
Y95    O96     2.444   .     S
O96    Al138   1.926   .     S
O96    Al136   1.909   .     S
O96    Y148    2.396   1_455 S
Al97   O135    1.896   1_545 S
Al97   O125    1.989   1_545 S
Al97   O45     1.996   1_545 S
Al98   O34     1.887   1_455 S
Al98   O100    1.989   1_455 S
Al98   O105    2.009   1_455 S
Al99   O135    1.913   1_545 S
Al99   O123    1.958   1_545 S
Al99   O122    1.972   1_545 S
O100   Y108    2.617   .     S
O100   Al98    1.989   1_655 S
O100   Al116   1.953   .     S
O100   Y114    2.460   .     S
O101   Y110    2.530   .     S
O101   Al37    2.031   1_556 S
O101   Al38    1.993   1_556 S
O101   Y152    2.412   1_545 S
O101   Y9      2.562   1_556 S
O102   Y112    2.546   .     S
O102   Al119   1.985   .     S
O102   Al158   1.987   .     S
O102   Y110    2.400   .     S
O102   Y114    2.694   .     S
O103   Y114    2.487   .     S
O103   Al158   1.877   .     S
O103   Y148    2.418   .     S
O103   Y93     2.500   1_655 S
O104   Y112    2.592   .     S
O104   Al38    1.966   1_556 S
O104   Al77    2.070   1_556 S
O104   Y110    2.437   .     S
O104   Y35     2.580   1_556 S
O105   Y114    2.569   .     S
O105   Al156   1.925   .     S
O105   Al98    2.009   1_655 S
O105   Y148    2.413   .     S
O105   Y13     2.596   1_655 S
O106   Y108    2.450   .     S
O106   Al118   1.857   .     S
O106   Y114    2.387   .     S
O106   Y110    2.844   .     S
O107   Y110    2.458   .     S
O107   Al118   2.027   .     S
O107   Al119   2.025   .     S
O107   Y152    2.391   1_545 S
Y108   O90     2.413   1_655 S
Y108   O135    2.446   1_645 S
Y108   O143    2.530   1_545 S
Y108   O145    2.501   1_545 S
Y108   O2      2.697   1_655 S
Y108   O88     2.469   1_655 S
O109   Al117   1.917   .     S
O109   Al119   1.879   .     S
O109   Y114    2.462   .     S
Y110   O111    2.476   .     S
Y110   O113    2.340   .     S
Y110   O21     2.740   1_556 S
O111   Al37    1.996   1_556 S
O111   Al118   1.903   .     S
O111   Y132    2.471   1_645 S
Y112   O131    2.411   .     S
Y112   O141    2.431   .     S
Y112   O147    2.436   .     S
Y112   O6      2.675   1_556 S
O113   Y18     2.305   1_656 S
O113   Y93     2.431   1_655 S
Y114   O115    2.455   .     S
O115   Al158   1.965   .     S
O115   Al156   1.962   .     S
O115   Y128    2.408   .     S
Al116  O155    1.967   1_545 S
Al116  O145    1.958   1_545 S
Al116  O65     1.980   1_545 S
Al118  O155    1.934   1_545 S
Al118  O143    2.009   1_545 S
Al118  O142    1.877   1_545 S
O120   Y128    2.548   .     S
O120   Al157   1.957   .     S
O120   Al136   2.005   .     S
O120   Y134    2.429   .     S
O121   Y130    2.615   .     S
O121   Al57    1.964   1_556 S
O121   Al58    1.991   1_556 S
O121   Y69     2.693   1_456 S
O122   Y132    2.566   .     S
O122   Al139   1.913   .     S
O122   Al99    1.972   1_565 S
O122   Y130    2.408   .     S
O122   Y134    2.606   .     S
O123   Y134    2.533   .     S
O123   Al99    1.958   1_565 S
O123   Al159   1.975   .     S
O123   Y89     2.414   1_565 S
O123   Y152    2.739   .     S
O124   Y132    2.597   .     S
O124   Al58    1.932   1_556 S
O124   Al17    1.967   1_566 S
O124   Y130    2.394   .     S
O124   Y55     2.675   1_556 S
O125   Y134    2.557   .     S
O125   Al97    1.989   1_565 S
O125   Al157   1.965   .     S
O125   Y89     2.430   1_565 S
O126   Y128    2.550   .     S
O126   Al159   1.923   .     S
O126   Al138   1.876   .     S
O126   Y134    2.424   .     S
O126   Y130    2.773   .     S
O127   Y130    2.602   .     S
O127   Al138   1.963   .     S
O127   Al139   1.960   .     S
O127   Y148    2.632   1_455 S
Y128   O149    2.440   .     S
Y128   O147    2.703   .     S
O129   Al137   1.894   .     S
O129   Al139   1.904   .     S
O129   Y148    2.435   1_455 S
O129   Y134    2.427   .     S
Y130   O131    2.432   .     S
Y130   O133    2.409   .     S
Y130   O41     2.698   1_556 S
O131   Al57    2.012   1_556 S
O131   Al138   1.951   .     S
Y132   O153    2.424   1_455 S
Y132   O111    2.471   1_465 S
Y132   O82     2.372   1_565 S
Y132   O88     2.389   1_565 S
Y132   O143    2.513   1_455 S
Y132   O66     2.650   1_456 S
O133   Al159   1.988   .     S
O133   Al78    1.978   1_556 S
O133   Y152    2.419   .     S
Y134   O135    2.452   .     S
O135   Al99    1.913   1_565 S
O135   Al97    1.896   1_565 S
O135   Y108    2.446   1_465 S
Al137  O74     1.907   1_455 S
Al137  O140    1.961   1_455 S
Al137  O145    2.014   1_455 S
Al139  O153    1.999   1_455 S
Al139  O146    1.921   1_455 S
Al139  O143    1.987   1_455 S
O140   Y148    2.602   .     S
O140   Al137   1.961   1_655 S
O140   Al156   1.968   .     S
O140   Y154    2.410   .     S
O141   Y150    2.612   .     S
O141   Al77    1.915   1_556 S
O141   Al78    1.940   1_556 S
O141   Y49     2.669   1_556 S
O142   Y152    2.554   .     S
O142   Al159   1.943   .     S
O142   Al118   1.877   1_565 S
O142   Y150    2.435   .     S
O142   Y154    2.714   .     S
O143   Y154    2.528   .     S
O143   Al118   2.009   1_565 S
O143   Al139   1.987   1_655 S
O143   Y108    2.530   1_565 S
O143   Y132    2.513   1_655 S
O144   Y152    2.563   .     S
O144   Al78    1.935   1_556 S
O144   Al37    1.925   1_566 S
O144   Y150    2.439   .     S
O144   Y75     2.652   1_556 S
O145   Y154    2.530   .     S
O145   Al116   1.958   1_565 S
O145   Al137   2.014   1_655 S
O145   Y108    2.501   1_565 S
O145   Y53     2.663   1_655 S
O146   Y148    2.690   .     S
O146   Al139   1.921   1_655 S
O146   Al158   1.979   .     S
O146   Y154    2.437   .     S
O146   Y150    2.696   .     S
O147   Y150    2.605   .     S
O147   Al158   1.890   .     S
O147   Al159   1.957   .     S
Y148   O129    2.435   1_655 S
Y148   O96     2.396   1_655 S
Y148   O42     2.618   1_655 S
Y148   O127    2.632   1_655 S
O149   Al157   1.914   .     S
O149   Al159   1.909   .     S
O149   Y154    2.419   .     S
Y150   O151    2.400   .     S
Y150   O153    2.430   .     S
Y150   O61     2.668   1_556 S
O151   Al77    1.949   1_556 S
O151   Al158   1.960   .     S
O151   Y93     2.492   1_655 S
Y152   O92     2.349   1_565 S
Y152   O101    2.412   1_565 S
Y152   O107    2.391   1_565 S
Y152   O46     2.636   1_556 S
O153   Al139   1.999   1_655 S
O153   Al58    1.961   1_656 S
O153   Y132    2.424   1_655 S
Y154   O155    2.498   .     S
O155   Al118   1.934   1_565 S
O155   Al116   1.967   1_565 S
O155   Y89     2.443   1_565 S
