# Supplementary material for: Band Gap Engineering and Trap Depths of Intrinsic Point Defects in RAlO3 (R = Y, La, Gd, Yb, Lu) Perovskites
Source: J Phys Chem C Nanomater Interfaces. 2021 Nov 23;125(48):26698–710. doi: 10.1021/acs.jpcc.1c06573 (PMC8672454; doi:10.1021/acs.jpcc.1c06573)
Supplement: Supplementary file 2 — jp1c06573_si_002.zip [file jp1c06573_si_002.zip › cifs/yalo_222_yal_vo.cif]

data_yalo_222_yal_vo_opt
_audit_creation_date              2021-07-08
_audit_creation_method            'Materials Studio'
_symmetry_space_group_name_H-M    'P1'
_symmetry_Int_Tables_number       1
_symmetry_cell_setting            triclinic
loop_
_symmetry_equiv_pos_as_xyz
  x,y,z
_cell_length_a                    10.7846
_cell_length_b                    10.9952
_cell_length_c                    15.2479
_cell_angle_alpha                 89.9879
_cell_angle_beta                  90.1286
_cell_angle_gamma                 89.8350
loop_
_atom_site_label
_atom_site_type_symbol
_atom_site_fract_x
_atom_site_fract_y
_atom_site_fract_z
_atom_site_U_iso_or_equiv
_atom_site_adp_type
_atom_site_occupancy
O1     O     0.35640   0.14237   0.01853   0.00000  Uiso   1.00
O2     O     0.10708   0.10741   0.48516   0.00000  Uiso   1.00
O3     O     0.14318   0.35728   0.26798   0.00000  Uiso   1.00
O4     O     0.39454   0.39562   0.23697   0.00000  Uiso   1.00
O5     O     0.14158   0.35752   0.48583   0.00000  Uiso   1.00
O6     O     0.39814   0.39678   0.01938   0.00000  Uiso   1.00
O7     O     0.35811   0.14177   0.23961   0.00000  Uiso   1.00
O8     O     0.10665   0.10484   0.26917   0.00000  Uiso   1.00
Y9     Y     0.49101   0.02129   0.12671   0.00000  Uiso   1.00
Y10    Y     0.24345   0.22755   0.37727   0.00000  Uiso   1.00
O11    O     0.27956   0.00435   0.37642   0.00000  Uiso   1.00
Y12    Y     0.00457   0.47709   0.37393   0.00000  Uiso   1.00
O13    O     0.46516   0.25930   0.37836   0.00000  Uiso   1.00
Y14    Y     0.26652   0.27559   0.12958   0.00000  Uiso   1.00
O15    O     0.22000   0.49719   0.12496   0.00000  Uiso   1.00
Al16   Al    0.25429  -0.00775  -0.00233   0.00000  Uiso   1.00
Y17    Y     0.00437   0.24966   0.01121   0.00000  Uiso   1.00
Al18   Al    0.24999  -0.00023   0.25157   0.00000  Uiso   1.00
Al19   Al    0.00109   0.24798   0.25119   0.00000  Uiso   1.00
O20    O     0.83360   0.13191   0.02897   0.00000  Uiso   1.00
O21    O     0.60682   0.10838   0.48289   0.00000  Uiso   1.00
O22    O     0.64096   0.35926   0.27033   0.00000  Uiso   1.00
O23    O     0.89429   0.39440   0.23241   0.00000  Uiso   1.00
O24    O     0.64129   0.35818   0.48773   0.00000  Uiso   1.00
O25    O     0.87794   0.41082   0.02903   0.00000  Uiso   1.00
O26    O     0.85776   0.14101   0.23225   0.00000  Uiso   1.00
O27    O     0.60768   0.11124   0.27512   0.00000  Uiso   1.00
Y28    Y     0.99606   0.01004   0.13287   0.00000  Uiso   1.00
O29    O     0.52758   0.24111   0.12937   0.00000  Uiso   1.00
Y30    Y     0.74530   0.22962   0.37807   0.00000  Uiso   1.00
O31    O     0.78174   0.00612   0.37645   0.00000  Uiso   1.00
Y32    Y     0.50266   0.47877   0.37801   0.00000  Uiso   1.00
O33    O     0.96952   0.25695   0.37425   0.00000  Uiso   1.00
Y34    Y     0.74785   0.27933   0.13160   0.00000  Uiso   1.00
O35    O     0.71265   0.50636   0.13137   0.00000  Uiso   1.00
Al36   Al    0.74447  -0.00640   0.00390   0.00000  Uiso   1.00
Al37   Al    0.49883   0.25012   0.00180   0.00000  Uiso   1.00
Al38   Al    0.74567  -0.00119   0.25371   0.00000  Uiso   1.00
Al39   Al    0.49995   0.24949   0.25566   0.00000  Uiso   1.00
O40    O     0.35921   0.64396   0.01803   0.00000  Uiso   1.00
O41    O     0.10733   0.60633   0.47952   0.00000  Uiso   1.00
O42    O     0.14014   0.85889   0.26332   0.00000  Uiso   1.00
O43    O     0.39124   0.89373   0.23583   0.00000  Uiso   1.00
O44    O     0.14233   0.85851   0.48144   0.00000  Uiso   1.00
O45    O     0.39442   0.89124   0.01837   0.00000  Uiso   1.00
O46    O     0.35712   0.64301   0.23659   0.00000  Uiso   1.00
O47    O     0.10667   0.60691   0.26541   0.00000  Uiso   1.00
Y48    Y     0.49174   0.52510   0.12818   0.00000  Uiso   1.00
O49    O     0.02990   0.74955   0.12547   0.00000  Uiso   1.00
Y50    Y     0.24214   0.72741   0.37413   0.00000  Uiso   1.00
O51    O     0.27981   0.50355   0.37547   0.00000  Uiso   1.00
Y52    Y     0.00393   0.97920   0.37734   0.00000  Uiso   1.00
O53    O     0.46153   0.75913   0.37726   0.00000  Uiso   1.00
Y54    Y     0.25530   0.77163   0.12608   0.00000  Uiso   1.00
O55    O     0.22045   0.99429   0.12453   0.00000  Uiso   1.00
Al56   Al    0.25641   0.50538  -0.00336   0.00000  Uiso   1.00
Al57   Al   -0.00188   0.75040  -0.00159   0.00000  Uiso   1.00
Al58   Al    0.25016   0.50058   0.25158   0.00000  Uiso   1.00
Al59   Al   -0.00140   0.75162   0.25222   0.00000  Uiso   1.00
O60    O     0.85532   0.64891   0.01776   0.00000  Uiso   1.00
O61    O     0.60815   0.60767   0.48169   0.00000  Uiso   1.00
O62    O     0.63841   0.85915   0.27626   0.00000  Uiso   1.00
O63    O     0.88752   0.89044   0.23869   0.00000  Uiso   1.00
O64    O     0.64150   0.85890   0.48288   0.00000  Uiso   1.00
O65    O     0.89280   0.89321   0.01852   0.00000  Uiso   1.00
O66    O     0.85921   0.64311   0.23789   0.00000  Uiso   1.00
O67    O     0.60679   0.61179   0.27642   0.00000  Uiso   1.00
Y68    Y     0.99766   0.53010   0.12840   0.00000  Uiso   1.00
O69    O     0.53120   0.74260   0.12804   0.00000  Uiso   1.00
Y70    Y     0.74624   0.72881   0.37785   0.00000  Uiso   1.00
O71    O     0.78144   0.50306   0.37617   0.00000  Uiso   1.00
Y72    Y     0.50249   0.97867   0.37776   0.00000  Uiso   1.00
O73    O     0.97026   0.75824   0.37531   0.00000  Uiso   1.00
Y74    Y     0.75379   0.76788   0.12841   0.00000  Uiso   1.00
O75    O     0.70957   0.98314   0.13064   0.00000  Uiso   1.00
Al76   Al    0.74596   0.50776   0.00314   0.00000  Uiso   1.00
Al77   Al    0.49933   0.74980  -0.00025   0.00000  Uiso   1.00
Al78   Al    0.74810   0.50379   0.25395   0.00000  Uiso   1.00
Al79   Al    0.49934   0.75163   0.25478   0.00000  Uiso   1.00
O80    O     0.35875   0.14235   0.51870   0.00000  Uiso   1.00
O81    O     0.12188   0.08860   0.97118   0.00000  Uiso   1.00
O82    O     0.14464   0.35739   0.76772   0.00000  Uiso   1.00
O83    O     0.39491   0.39074   0.72732   0.00000  Uiso   1.00
O84    O     0.16638   0.36857   0.97137   0.00000  Uiso   1.00
O85    O     0.39265   0.39257   0.51858   0.00000  Uiso   1.00
O86    O     0.35947   0.14110   0.73596   0.00000  Uiso   1.00
O87    O     0.10738   0.10424   0.76741   0.00000  Uiso   1.00
Y88    Y     0.49729   0.02220   0.62394   0.00000  Uiso   1.00
O89    O     0.03244   0.24289   0.62470   0.00000  Uiso   1.00
Y90    Y     0.24955   0.21882   0.87077   0.00000  Uiso   1.00
O91    O     0.28729  -0.00763   0.87059   0.00000  Uiso   1.00
Y92    Y     0.00667   0.48150   0.86922   0.00000  Uiso   1.00
O93    O     0.47025   0.25887   0.87586   0.00000  Uiso   1.00
Y94    Y     0.25584   0.27200   0.62585   0.00000  Uiso   1.00
O95    O     0.21840   0.49490   0.62334   0.00000  Uiso   1.00
Al96   Al    0.25056   0.00044   0.50049   0.00000  Uiso   1.00
Al97   Al    0.00066   0.25059   0.49971   0.00000  Uiso   1.00
Al98   Al    0.25127  -0.00367   0.74675   0.00000  Uiso   1.00
Al99   Al   -0.00209   0.25093   0.74694   0.00000  Uiso   1.00
O100   O     0.85875   0.14333   0.51359   0.00000  Uiso   1.00
O101   O     0.60114   0.10222   0.98301   0.00000  Uiso   1.00
O102   O     0.64307   0.35735   0.76870   0.00000  Uiso   1.00
O103   O     0.89418   0.39675   0.72797   0.00000  Uiso   1.00
O104   O     0.64360   0.35682   0.98909   0.00000  Uiso   1.00
O105   O     0.89321   0.39262   0.51324   0.00000  Uiso   1.00
O106   O     0.85803   0.13984   0.72946   0.00000  Uiso   1.00
O107   O     0.60720   0.10563   0.76571   0.00000  Uiso   1.00
Y108   Y     0.99631   0.02304   0.62321   0.00000  Uiso   1.00
O109   O     0.53529   0.24113   0.62611   0.00000  Uiso   1.00
Y110   Y     0.73661   0.22295   0.87712   0.00000  Uiso   1.00
O111   O     0.78125   0.00244   0.87377   0.00000  Uiso   1.00
Y112   Y     0.50864   0.47765   0.87429   0.00000  Uiso   1.00
O113   O     0.95427   0.26267   0.86307   0.00000  Uiso   1.00
Y114   Y     0.75703   0.27254   0.62400   0.00000  Uiso   1.00
O115   O     0.71922   0.49497   0.62412   0.00000  Uiso   1.00
Al116  Al    0.74968   0.00122   0.49925   0.00000  Uiso   1.00
Al117  Al    0.49990   0.25035   0.50196   0.00000  Uiso   1.00
Al118  Al    0.75128   0.00030   0.74663   0.00000  Uiso   1.00
Al119  Al    0.50177   0.25035   0.74893   0.00000  Uiso   1.00
O120   O     0.35869   0.64096   0.51550   0.00000  Uiso   1.00
O121   O     0.10468   0.60727   0.97991   0.00000  Uiso   1.00
O122   O     0.14055   0.85623   0.76017   0.00000  Uiso   1.00
O123   O     0.39288   0.88921   0.72402   0.00000  Uiso   1.00
O124   O     0.14273   0.85074   0.98060   0.00000  Uiso   1.00
O125   O     0.39373   0.89433   0.51811   0.00000  Uiso   1.00
O126   O     0.35999   0.64176   0.72401   0.00000  Uiso   1.00
O127   O     0.10753   0.60675   0.76210   0.00000  Uiso   1.00
Y128   Y     0.49723   0.52200   0.62269   0.00000  Uiso   1.00
O129   O     0.03498   0.74099   0.62088   0.00000  Uiso   1.00
Y130   Y     0.24444   0.73165   0.87020   0.00000  Uiso   1.00
O131   O     0.28991   0.51682   0.86980   0.00000  Uiso   1.00
Y132   Y     0.00346   0.97180   0.87023   0.00000  Uiso   1.00
O133   O     0.46730   0.75744   0.87180   0.00000  Uiso   1.00
Y134   Y     0.25608   0.77218   0.62097   0.00000  Uiso   1.00
O135   O     0.21897   0.99703   0.62366   0.00000  Uiso   1.00
Al136  Al    0.24989   0.49947   0.49999   0.00000  Uiso   1.00
Al137  Al    0.00132   0.74982   0.49870   0.00000  Uiso   1.00
Al138  Al    0.25346   0.50133   0.74686   0.00000  Uiso   1.00
Al139  Al   -0.00068   0.74830   0.74420   0.00000  Uiso   1.00
O140   O     0.85867   0.64184   0.51541   0.00000  Uiso   1.00
O141   O     0.60519   0.60789   0.98207   0.00000  Uiso   1.00
O142   O     0.64239   0.85763   0.76233   0.00000  Uiso   1.00
O143   O     0.89320   0.89184   0.72508   0.00000  Uiso   1.00
O144   O     0.64067   0.85520   0.98147   0.00000  Uiso   1.00
O145   O     0.89377   0.89364   0.51644   0.00000  Uiso   1.00
O146   O     0.85888   0.64206   0.72619   0.00000  Uiso   1.00
O147   O     0.60708   0.60564   0.76444   0.00000  Uiso   1.00
Y148   Y     0.99618   0.52145   0.62110   0.00000  Uiso   1.00
O149   O     0.53668   0.74119   0.62218   0.00000  Uiso   1.00
Y150   Y     0.74232   0.72778   0.87239   0.00000  Uiso   1.00
O151   O     0.78177   0.50708   0.87482   0.00000  Uiso   1.00
Y152   Y     0.50865   0.97486   0.87201   0.00000  Uiso   1.00
O153   O     0.96405   0.75535   0.87062   0.00000  Uiso   1.00
Y154   Y     0.75628   0.77349   0.62175   0.00000  Uiso   1.00
O155   O     0.71907   0.99702   0.62285   0.00000  Uiso   1.00
Al156  Al    0.75008   0.49996   0.49998   0.00000  Uiso   1.00
Al157  Al    0.49984   0.75016   0.49941   0.00000  Uiso   1.00
Al158  Al    0.75147   0.50030   0.74791   0.00000  Uiso   1.00
Al159  Al    0.50010   0.74865   0.74509   0.00000  Uiso   1.00
loop_
_geom_bond_atom_site_label_1
_geom_bond_atom_site_label_2
_geom_bond_distance
_geom_bond_site_symmetry_2
_ccdc_geom_bond_type
O1     Y9      2.565   .     S
O1     Al37    1.960   .     S
O1     Al16    2.012   .     S
O1     Y14     2.440   .     S
O1     Y90     2.663   1_554 S
O2     Y10     2.576   .     S
O2     Al96    1.955   .     S
O2     Al97    1.958   .     S
O2     Y52     2.435   1_545 S
O2     Y108    2.595   1_455 S
O3     Y12     2.565   .     S
O3     Al19    1.966   .     S
O3     Al58    1.972   .     S
O3     Y10     2.442   .     S
O3     Y14     2.653   .     S
O4     Y14     2.516   .     S
O4     Al58    1.949   .     S
O4     Al39    1.986   .     S
O4     Y48     2.428   .     S
O4     Y32     2.611   .     S
O5     Y12     2.608   .     S
O5     Al97    1.936   .     S
O5     Al136   1.964   .     S
O5     Y10     2.447   .     S
O5     Y94     2.635   .     S
O6     Y14     2.576   .     S
O6     Al56    1.967   .     S
O6     Al37    1.960   .     S
O6     Y48     2.401   .     S
O6     Y112    2.669   1_554 S
O7     Y9      2.603   .     S
O7     Al39    1.952   .     S
O7     Al18    1.960   .     S
O7     Y14     2.437   .     S
O7     Y10     2.613   .     S
O8     Y10     2.591   .     S
O8     Al18    1.946   .     S
O8     Al19    1.959   .     S
O8     Y52     2.423   1_545 S
O8     Y28     2.612   1_455 S
Y9     O29     2.450   .     S
Y9     O75     2.394   1_545 S
Y9     O43     2.431   1_545 S
Y9     O45     2.421   1_545 S
Y9     O101    2.650   1_554 S
Y9     O27     2.771   .     S
Y10    O11     2.484   .     S
Y10    O13     2.417   .     S
Y10    O80     2.656   .     S
O11    Al96    1.919   .     S
O11    Al18    1.930   .     S
O11    Y72     2.420   1_545 S
Y12    O33     2.451   1_455 S
Y12    O71     2.423   1_455 S
Y12    O41     2.417   .     S
Y12    O47     2.450   .     S
Y12    O23     2.625   1_455 S
Y12    O105    2.614   1_455 S
O13    Al39    1.912   .     S
O13    Al117   1.923   .     S
O13    Y32     2.448   .     S
Y14    O15     2.487   .     S
Y14    O84     2.831   1_554 S
O15    Al58    1.958   .     S
O15    Al56    1.999   .     S
O15    Y68     2.425   1_455 S
Al16   O91     1.971   1_554 S
Al16   O55     1.969   1_545 S
Al16   O81     1.820   1_554 S
Al16   O45     1.899   1_545 S
Al16   O124    1.986   1_544 S
Y17    O113    2.326   1_454 S
Y17    O20     2.271   1_455 S
Y17    O84     2.269   1_554 S
Y17    O81     2.259   1_554 S
Y17    O25     2.250   1_455 S
Al18   O55     1.963   1_545 S
Al18   O43     1.931   1_545 S
Al18   O42     1.961   1_545 S
Al19   O33     1.910   1_455 S
Al19   O26     1.966   1_455 S
Al19   O23     1.997   1_455 S
O20    Y28     2.711   .     S
O20    Y17     2.271   1_655 S
O20    Al36    1.841   .     S
O20    Y34     2.435   .     S
O20    Y110    2.727   1_554 S
O21    Y30     2.566   .     S
O21    Al116   1.952   .     S
O21    Al117   1.960   .     S
O21    Y72     2.423   1_545 S
O21    Y88     2.634   .     S
O22    Y32     2.578   .     S
O22    Al39    1.957   .     S
O22    Al78    1.984   .     S
O22    Y30     2.445   .     S
O22    Y34     2.566   .     S
O23    Y34     2.542   .     S
O23    Al78    2.008   .     S
O23    Al19    1.997   1_655 S
O23    Y68     2.450   .     S
O23    Y12     2.625   1_655 S
O24    Y32     2.602   .     S
O24    Al117   1.947   .     S
O24    Al156   1.962   .     S
O24    Y30     2.460   .     S
O24    Y114    2.597   .     S
O25    Y34     2.554   .     S
O25    Al76    1.818   .     S
O25    Y17     2.250   1_655 S
O25    Y68     2.384   .     S
O25    Y92     2.914   1_654 S
O26    Y28     2.568   .     S
O26    Al19    1.966   1_655 S
O26    Al38    2.006   .     S
O26    Y34     2.461   .     S
O26    Y30     2.715   .     S
O27    Y30     2.522   .     S
O27    Al38    1.960   .     S
O27    Al39    1.933   .     S
O27    Y72     2.424   1_545 S
Y28    O55     2.429   1_645 S
Y28    O63     2.391   1_545 S
Y28    O65     2.435   1_545 S
Y28    O81     2.947   1_654 S
Y28    O8      2.612   1_655 S
O29    Al37    1.971   .     S
O29    Al39    1.951   .     S
O29    Y34     2.414   .     S
Y30    O31     2.488   .     S
Y30    O33     2.438   .     S
Y30    O100    2.578   .     S
O31    Al116   1.906   .     S
O31    Al38    1.912   .     S
O31    Y52     2.414   1_645 S
Y32    O51     2.418   .     S
Y32    O61     2.409   .     S
Y32    O67     2.412   .     S
Y32    O85     2.630   .     S
O33    Al19    1.910   1_655 S
O33    Al97    1.943   1_655 S
O33    Y12     2.451   1_655 S
Y34    O35     2.524   .     S
Y34    O104    2.587   1_554 S
O35    Al78    1.907   .     S
O35    Al76    1.989   .     S
O35    Y48     2.391   .     S
Al36   O111    2.027   1_554 S
Al36   O75     1.973   1_545 S
Al36   O101    1.976   1_554 S
Al36   O65     1.953   1_545 S
Al36   O144    1.922   1_544 S
Al37   O93     1.947   1_554 S
Al37   O104    1.966   1_554 S
Al37   O101    1.984   1_554 S
Al38   O75     1.923   1_545 S
Al38   O63     1.950   1_545 S
Al38   O62     1.956   1_545 S
O40    Y48     2.559   .     S
O40    Al77    1.931   .     S
O40    Al56    1.915   .     S
O40    Y54     2.437   .     S
O40    Y130    2.743   1_554 S
O41    Y50     2.547   .     S
O41    Al136   1.957   .     S
O41    Al137   1.968   .     S
O41    Y148    2.643   1_455 S
O42    Y52     2.633   .     S
O42    Al59    1.939   .     S
O42    Al18    1.961   1_565 S
O42    Y50     2.477   .     S
O42    Y54     2.617   .     S
O43    Y54     2.599   .     S
O43    Al18    1.931   1_565 S
O43    Al79    1.968   .     S
O43    Y9      2.431   1_565 S
O43    Y72     2.644   .     S
O44    Y52     2.547   .     S
O44    Al137   1.955   .     S
O44    Al96    1.973   1_565 S
O44    Y50     2.432   .     S
O44    Y134    2.629   .     S
O45    Y54     2.588   .     S
O45    Al16    1.899   1_565 S
O45    Al77    1.942   .     S
O45    Y9      2.421   1_565 S
O45    Y152    2.713   1_554 S
O46    Y48     2.554   .     S
O46    Al79    1.966   .     S
O46    Al58    1.961   .     S
O46    Y54     2.455   .     S
O46    Y50     2.608   .     S
O47    Y50     2.577   .     S
O47    Al58    1.949   .     S
O47    Al59    1.980   .     S
O47    Y68     2.541   1_455 S
Y48    O69     2.430   .     S
Y48    O141    2.703   1_554 S
Y48    O67     2.748   .     S
O49    Al57    1.967   .     S
O49    Al59    1.963   .     S
O49    Y68     2.439   1_455 S
O49    Y54     2.444   .     S
Y50    O51     2.494   .     S
Y50    O53     2.393   .     S
Y50    O120    2.666   .     S
O51    Al136   1.927   .     S
O51    Al58    1.916   .     S
Y52    O73     2.458   1_455 S
Y52    O31     2.414   1_465 S
Y52    O2      2.435   1_565 S
Y52    O8      2.423   1_565 S
Y52    O63     2.645   1_455 S
Y52    O145    2.610   1_455 S
O53    Al79    1.914   .     S
O53    Al157   1.909   .     S
O53    Y72     2.455   .     S
Y54    O55     2.476   .     S
Y54    O124    2.671   1_554 S
O55    Al18    1.963   1_565 S
O55    Al16    1.969   1_565 S
O55    Y28     2.429   1_465 S
Al56   O131    1.972   1_554 S
Al56   O121    1.996   1_554 S
Al56   O84     1.833   1_554 S
Al57   O153    1.983   1_454 S
Al57   O60     1.928   1_455 S
Al57   O124    1.933   1_554 S
Al57   O121    1.967   1_554 S
Al57   O65     1.960   1_455 S
Al59   O73     1.904   1_455 S
Al59   O66     1.934   1_455 S
Al59   O63     1.948   1_455 S
O60    Y68     2.624   .     S
O60    Al57    1.928   1_655 S
O60    Al76    1.964   .     S
O60    Y74     2.399   .     S
O60    Y150    2.670   1_554 S
O61    Y70     2.553   .     S
O61    Al156   1.952   .     S
O61    Al157   1.971   .     S
O61    Y128    2.638   .     S
O62    Y72     2.504   .     S
O62    Al79    1.940   .     S
O62    Al38    1.956   1_565 S
O62    Y70     2.406   .     S
O62    Y74     2.765   .     S
O63    Y74     2.593   .     S
O63    Al38    1.950   1_565 S
O63    Al59    1.948   1_655 S
O63    Y28     2.391   1_565 S
O63    Y52     2.645   1_655 S
O64    Y72     2.555   .     S
O64    Al157   1.959   .     S
O64    Al116   1.970   1_565 S
O64    Y70     2.426   .     S
O64    Y154    2.623   .     S
O65    Y74     2.641   .     S
O65    Al36    1.953   1_565 S
O65    Al57    1.960   1_655 S
O65    Y28     2.435   1_565 S
O65    Y132    2.702   1_654 S
O66    Y68     2.562   .     S
O66    Al59    1.934   1_655 S
O66    Al78    1.963   .     S
O66    Y74     2.438   .     S
O66    Y70     2.633   .     S
O67    Y70     2.512   .     S
O67    Al78    1.960   .     S
O67    Al79    1.950   .     S
Y68    O49     2.439   1_655 S
Y68    O15     2.425   1_655 S
Y68    O121    2.682   1_654 S
Y68    O47     2.541   1_655 S
O69    Al77    1.987   .     S
O69    Al79    1.966   .     S
O69    Y74     2.417   .     S
Y70    O71     2.510   .     S
Y70    O73     2.439   .     S
Y70    O140    2.601   .     S
O71    Al156   1.919   .     S
O71    Al78    1.897   .     S
O71    Y12     2.423   1_655 S
Y72    O11     2.420   1_565 S
Y72    O21     2.423   1_565 S
Y72    O27     2.424   1_565 S
Y72    O125    2.614   .     S
O73    Al59    1.904   1_655 S
O73    Al137   1.912   1_655 S
O73    Y52     2.458   1_655 S
Y74    O75     2.413   .     S
Y74    O144    2.722   1_554 S
O75    Al38    1.923   1_565 S
O75    Al36    1.973   1_565 S
O75    Y9      2.394   1_565 S
Al76   O151    1.995   1_554 S
Al76   O141    1.899   1_554 S
Al76   O104    2.007   1_554 S
Al77   O133    1.982   1_554 S
Al77   O144    1.938   1_554 S
Al77   O141    1.950   1_554 S
O80    Y88     2.555   .     S
O80    Al117   1.951   .     S
O80    Al96    1.970   .     S
O80    Y94     2.436   .     S
O81    Y90     2.512   .     S
O81    Al16    1.820   1_556 S
O81    Y17     2.259   1_556 S
O81    Y132    2.377   1_545 S
O81    Y28     2.947   1_456 S
O82    Y92     2.544   .     S
O82    Al99    1.996   .     S
O82    Al138   1.999   .     S
O82    Y90     2.460   .     S
O82    Y94     2.647   .     S
O83    Y94     2.520   .     S
O83    Al138   1.971   .     S
O83    Al119   1.951   .     S
O83    Y128    2.421   .     S
O83    Y112    2.727   .     S
O84    Y92     2.629   .     S
O84    Y17     2.269   1_556 S
O84    Al56    1.833   1_556 S
O84    Y90     2.422   .     S
O84    Y14     2.831   1_556 S
O85    Y94     2.575   .     S
O85    Al136   1.954   .     S
O85    Al117   1.959   .     S
O85    Y128    2.412   .     S
O86    Y88     2.615   .     S
O86    Al119   1.961   .     S
O86    Al98    1.983   .     S
O86    Y94     2.474   .     S
O86    Y90     2.523   .     S
O87    Y90     2.534   .     S
O87    Al98    1.976   .     S
O87    Al99    2.020   .     S
O87    Y132    2.419   1_545 S
O87    Y108    2.657   1_455 S
Y88    O109    2.443   .     S
Y88    O155    2.407   1_545 S
Y88    O123    2.398   1_545 S
Y88    O125    2.415   1_545 S
Y88    O107    2.630   .     S
O89    Al97    1.937   .     S
O89    Al99    1.903   .     S
O89    Y108    2.450   1_455 S
O89    Y94     2.431   .     S
Y90    O91     2.522   .     S
Y90    O93     2.423   .     S
Y90    O1      2.663   1_556 S
O91    Al16    1.971   1_556 S
O91    Al98    1.927   .     S
O91    Y152    2.395   1_545 S
Y92    O113    2.475   1_455 S
Y92    O151    2.443   1_455 S
Y92    O121    2.425   .     S
Y92    O127    2.401   .     S
Y92    O103    2.641   1_455 S
Y92    O25     2.914   1_456 S
O93    Al119   1.968   .     S
O93    Al37    1.947   1_556 S
O93    Y112    2.442   .     S
Y94    O95     2.483   .     S
O95    Al138   1.922   .     S
O95    Al136   1.913   .     S
O95    Y148    2.414   1_455 S
Al96   O135    1.910   1_545 S
Al96   O125    1.951   1_545 S
Al96   O44     1.973   1_545 S
Al97   O33     1.943   1_455 S
Al97   O100    1.947   1_455 S
Al97   O105    1.953   1_455 S
Al98   O135    1.908   1_545 S
Al98   O123    1.958   1_545 S
Al98   O122    1.963   1_545 S
Al99   O113    1.838   1_455 S
Al99   O106    1.962   1_455 S
Al99   O103    1.973   1_455 S
O100   Y108    2.592   .     S
O100   Al97    1.947   1_655 S
O100   Al116   1.970   .     S
O100   Y114    2.461   .     S
O101   Y110    2.554   .     S
O101   Al36    1.976   1_556 S
O101   Al37    1.984   1_556 S
O101   Y152    2.413   1_545 S
O101   Y9      2.650   1_556 S
O102   Y112    2.538   .     S
O102   Al119   1.951   .     S
O102   Al158   1.987   .     S
O102   Y110    2.433   .     S
O102   Y114    2.693   .     S
O103   Y114    2.563   .     S
O103   Al158   1.936   .     S
O103   Al99    1.973   1_655 S
O103   Y148    2.400   .     S
O103   Y92     2.641   1_655 S
O104   Y112    2.631   .     S
O104   Al37    1.966   1_556 S
O104   Al76    2.007   1_556 S
O104   Y110    2.467   .     S
O104   Y34     2.587   1_556 S
O105   Y114    2.603   .     S
O105   Al156   1.950   .     S
O105   Al97    1.953   1_655 S
O105   Y148    2.439   .     S
O105   Y12     2.614   1_655 S
O106   Y108    2.549   .     S
O106   Al99    1.962   1_655 S
O106   Al118   1.939   .     S
O106   Y114    2.426   .     S
O106   Y110    2.762   .     S
O107   Y110    2.549   .     S
O107   Al118   1.958   .     S
O107   Al119   1.969   .     S
O107   Y152    2.417   1_545 S
Y108   O89     2.450   1_655 S
Y108   O135    2.417   1_645 S
Y108   O143    2.397   1_545 S
Y108   O145    2.429   1_545 S
Y108   O2      2.595   1_655 S
Y108   O87     2.657   1_655 S
O109   Al117   1.933   .     S
O109   Al119   1.911   .     S
O109   Y114    2.417   .     S
Y110   O111    2.471   .     S
Y110   O113    2.399   .     S
Y110   O20     2.727   1_556 S
O111   Al36    2.027   1_556 S
O111   Al118   1.965   .     S
O111   Y132    2.420   1_645 S
Y112   O131    2.398   .     S
Y112   O141    2.416   .     S
Y112   O147    2.435   .     S
Y112   O6      2.669   1_556 S
O113   Al99    1.838   1_655 S
O113   Y17     2.326   1_656 S
O113   Y92     2.475   1_655 S
Y114   O115    2.478   .     S
O115   Al158   1.920   .     S
O115   Al156   1.923   .     S
O115   Y128    2.412   .     S
Al116  O155    1.915   1_545 S
Al116  O145    1.967   1_545 S
Al116  O64     1.970   1_545 S
Al118  O155    1.919   1_545 S
Al118  O143    1.966   1_545 S
Al118  O142    1.977   1_545 S
O120   Y128    2.567   .     S
O120   Al157   1.957   .     S
O120   Al136   1.965   .     S
O120   Y134    2.427   .     S
O121   Y130    2.639   .     S
O121   Al56    1.996   1_556 S
O121   Al57    1.967   1_556 S
O121   Y68     2.682   1_456 S
O122   Y132    2.573   .     S
O122   Al139   1.948   .     S
O122   Al98    1.963   1_565 S
O122   Y130    2.435   .     S
O122   Y134    2.630   .     S
O123   Y134    2.511   .     S
O123   Al98    1.958   1_565 S
O123   Al159   1.954   .     S
O123   Y88     2.398   1_565 S
O123   Y152    2.745   .     S
O124   Y132    2.615   .     S
O124   Al57    1.933   1_556 S
O124   Al16    1.986   1_566 S
O124   Y130    2.398   .     S
O124   Y54     2.671   1_556 S
O125   Y134    2.547   .     S
O125   Al96    1.951   1_565 S
O125   Al157   1.974   .     S
O125   Y88     2.415   1_565 S
O126   Y128    2.512   .     S
O126   Al159   1.943   .     S
O126   Al138   1.959   .     S
O126   Y134    2.400   .     S
O126   Y130    2.740   .     S
O127   Y130    2.605   .     S
O127   Al138   1.966   .     S
O127   Al139   1.961   .     S
O127   Y148    2.634   1_455 S
Y128   O149    2.449   .     S
Y128   O147    2.630   .     S
O129   Al137   1.900   .     S
O129   Al139   1.922   .     S
O129   Y148    2.451   1_455 S
O129   Y134    2.410   .     S
Y130   O131    2.411   .     S
Y130   O133    2.421   .     S
Y130   O40     2.743   1_556 S
O131   Al56    1.972   1_556 S
O131   Al138   1.922   .     S
Y132   O153    2.419   1_455 S
Y132   O111    2.420   1_465 S
Y132   O81     2.377   1_565 S
Y132   O87     2.419   1_565 S
Y132   O143    2.661   1_455 S
Y132   O65     2.702   1_456 S
O133   Al159   1.967   .     S
O133   Al77    1.982   1_556 S
O133   Y152    2.433   .     S
Y134   O135    2.504   .     S
O135   Al98    1.908   1_565 S
O135   Al96    1.910   1_565 S
O135   Y108    2.417   1_465 S
Al137  O73     1.912   1_455 S
Al137  O140    1.963   1_455 S
Al137  O145    1.977   1_455 S
Al139  O153    1.967   1_455 S
Al139  O146    1.935   1_455 S
Al139  O143    1.968   1_455 S
O140   Y148    2.554   .     S
O140   Al137   1.963   1_655 S
O140   Al156   1.967   .     S
O140   Y154    2.438   .     S
O141   Y150    2.597   .     S
O141   Al76    1.899   1_556 S
O141   Al77    1.950   1_556 S
O141   Y48     2.703   1_556 S
O142   Y152    2.557   .     S
O142   Al159   1.967   .     S
O142   Al118   1.977   1_565 S
O142   Y150    2.449   .     S
O142   Y154    2.639   .     S
O143   Y154    2.522   .     S
O143   Al118   1.966   1_565 S
O143   Al139   1.968   1_655 S
O143   Y108    2.397   1_565 S
O143   Y132    2.661   1_655 S
O144   Y152    2.554   .     S
O144   Al77    1.938   1_556 S
O144   Al36    1.922   1_566 S
O144   Y150    2.435   .     S
O144   Y74     2.722   1_556 S
O145   Y154    2.558   .     S
O145   Al116   1.967   1_565 S
O145   Al137   1.977   1_655 S
O145   Y108    2.429   1_565 S
O145   Y52     2.610   1_655 S
O146   Y148    2.553   .     S
O146   Al139   1.935   1_655 S
O146   Al158   1.973   .     S
O146   Y154    2.415   .     S
O146   Y150    2.729   .     S
O147   Y150    2.577   .     S
O147   Al158   1.955   .     S
O147   Al159   1.969   .     S
Y148   O129    2.451   1_655 S
Y148   O95     2.414   1_655 S
Y148   O41     2.643   1_655 S
Y148   O127    2.634   1_655 S
O149   Al157   1.915   .     S
O149   Al159   1.918   .     S
O149   Y154    2.396   .     S
Y150   O151    2.463   .     S
Y150   O153    2.412   .     S
Y150   O60     2.670   1_556 S
O151   Al76    1.995   1_556 S
O151   Al158   1.963   .     S
O151   Y92     2.443   1_655 S
Y152   O91     2.395   1_565 S
Y152   O101    2.413   1_565 S
Y152   O107    2.417   1_565 S
Y152   O45     2.713   1_556 S
O153   Al139   1.967   1_655 S
O153   Al57    1.983   1_656 S
O153   Y132    2.419   1_655 S
Y154   O155    2.489   .     S
O155   Al118   1.919   1_565 S
O155   Al116   1.915   1_565 S
O155   Y88     2.407   1_565 S
