# Supplementary material for: Band Gap Engineering and Trap Depths of Intrinsic Point Defects in RAlO3 (R = Y, La, Gd, Yb, Lu) Perovskites
Source: J Phys Chem C Nanomater Interfaces. 2021 Nov 23;125(48):26698–710. doi: 10.1021/acs.jpcc.1c06573 (PMC8672454; doi:10.1021/acs.jpcc.1c06573)
Supplement: Supplementary file 2 — jp1c06573_si_002.zip [file jp1c06573_si_002.zip › cifs/yalo_222_yal_vo_vy_8lay.cif]

data_yalo_222_vo_vy_yal_9lay_opt
_audit_creation_date              2021-07-08
_audit_creation_method            'Materials Studio'
_symmetry_space_group_name_H-M    'P1'
_symmetry_Int_Tables_number       1
_symmetry_cell_setting            triclinic
loop_
_symmetry_equiv_pos_as_xyz
  x,y,z
_cell_length_a                    10.8503
_cell_length_b                    11.0063
_cell_length_c                    15.3000
_cell_angle_alpha                 90.0922
_cell_angle_beta                  89.8063
_cell_angle_gamma                 89.8353
loop_
_atom_site_label
_atom_site_type_symbol
_atom_site_fract_x
_atom_site_fract_y
_atom_site_fract_z
_atom_site_U_iso_or_equiv
_atom_site_adp_type
_atom_site_occupancy
O1     O     0.37069   0.13206   0.00107   0.00000  Uiso   1.00
O2     O     0.11448   0.10497   0.49024   0.00000  Uiso   1.00
O3     O     0.15270   0.38139   0.27804   0.00000  Uiso   1.00
O4     O     0.39297   0.39768   0.24875   0.00000  Uiso   1.00
O5     O     0.14293   0.35899   0.48699   0.00000  Uiso   1.00
O6     O     0.39206   0.39525   0.00385   0.00000  Uiso   1.00
O7     O     0.37091   0.13032   0.24649   0.00000  Uiso   1.00
O8     O     0.12897   0.08787   0.27047   0.00000  Uiso   1.00
La9    La    0.48276   0.02012   0.12455   0.00000  Uiso   1.00
La10   La    0.25910   0.22347   0.37564   0.00000  Uiso   1.00
O11    O     0.28599  -0.01284   0.38204   0.00000  Uiso   1.00
La12   La    0.00058   0.48119   0.37697   0.00000  Uiso   1.00
O13    O     0.48215   0.25337   0.37713   0.00000  Uiso   1.00
O14    O     0.22507   0.51916   0.12297   0.00000  Uiso   1.00
Al15   Al    0.25214   0.00238  -0.00117   0.00000  Uiso   1.00
Al16   Al   -0.00157   0.25041  -0.01441   0.00000  Uiso   1.00
Al17   Al    0.25546  -0.01521   0.25274   0.00000  Uiso   1.00
Y18    Y     0.01518   0.24745   0.22976   0.00000  Uiso   1.00
O19    O     0.88124   0.14207   0.02857   0.00000  Uiso   1.00
O20    O     0.61006   0.10389   0.48381   0.00000  Uiso   1.00
O21    O     0.63577   0.36217   0.25898   0.00000  Uiso   1.00
O22    O     0.87705   0.40639   0.22449   0.00000  Uiso   1.00
O23    O     0.64168   0.35845   0.48460   0.00000  Uiso   1.00
O24    O     0.89760   0.38426   0.02615   0.00000  Uiso   1.00
O25    O     0.84459   0.12663   0.22501   0.00000  Uiso   1.00
O26    O     0.60848   0.10485   0.26032   0.00000  Uiso   1.00
La27   La    1.00065  -0.01936   0.11299   0.00000  Uiso   1.00
O28    O     0.51781   0.25084   0.12268   0.00000  Uiso   1.00
La29   La    0.74041   0.22284   0.37473   0.00000  Uiso   1.00
O30    O     0.77655  -0.00114   0.37677   0.00000  Uiso   1.00
Y31    Y     0.50619   0.47832   0.37850   0.00000  Uiso   1.00
O32    O     0.97218   0.24936   0.38033   0.00000  Uiso   1.00
La33   La    0.73982   0.27617   0.12371   0.00000  Uiso   1.00
O34    O     0.71381   0.51570   0.12005   0.00000  Uiso   1.00
Al35   Al    0.74255  -0.00674  -0.00359   0.00000  Uiso   1.00
Al36   Al    0.49163   0.25427  -0.00146   0.00000  Uiso   1.00
Al37   Al    0.74529  -0.00972   0.24369   0.00000  Uiso   1.00
Al38   Al    0.49231   0.25630   0.24695   0.00000  Uiso   1.00
O39    O     0.35919   0.64256   0.00803   0.00000  Uiso   1.00
O40    O     0.10729   0.60904   0.48836   0.00000  Uiso   1.00
O41    O     0.13920   0.85221   0.26840   0.00000  Uiso   1.00
O42    O     0.38962   0.88332   0.23417   0.00000  Uiso   1.00
O43    O     0.14046   0.85666   0.49148   0.00000  Uiso   1.00
O44    O     0.38391   0.88596   0.00953   0.00000  Uiso   1.00
O45    O     0.35928   0.64486   0.23566   0.00000  Uiso   1.00
O46    O     0.10583   0.61620   0.26900   0.00000  Uiso   1.00
La47   La    0.48092   0.51663   0.12481   0.00000  Uiso   1.00
O48    O     0.02495   0.75333   0.12134   0.00000  Uiso   1.00
Y49    Y     0.24540   0.73518   0.38035   0.00000  Uiso   1.00
O50    O     0.28654   0.52039   0.38252   0.00000  Uiso   1.00
La51   La    0.00030   0.98097   0.37711   0.00000  Uiso   1.00
O52    O     0.46803   0.75898   0.38059   0.00000  Uiso   1.00
Y53    Y     0.25548   0.75890   0.12220   0.00000  Uiso   1.00
O54    O     0.22973   0.98303   0.12480   0.00000  Uiso   1.00
Al55   Al    0.24922   0.49263  -0.00139   0.00000  Uiso   1.00
Al56   Al   -0.00474   0.74759  -0.00974   0.00000  Uiso   1.00
Al57   Al    0.25561   0.50563   0.25421   0.00000  Uiso   1.00
Al58   Al   -0.00442   0.75098   0.25618   0.00000  Uiso   1.00
O59    O     0.85966   0.64011   0.00942   0.00000  Uiso   1.00
O60    O     0.60608   0.60698   0.48743   0.00000  Uiso   1.00
O61    O     0.63787   0.85589   0.26819   0.00000  Uiso   1.00
O62    O     0.88618   0.88622   0.23225   0.00000  Uiso   1.00
O63    O     0.64129   0.85722   0.48911   0.00000  Uiso   1.00
O64    O     0.87930   0.88124   0.00697   0.00000  Uiso   1.00
O65    O     0.85563   0.64793   0.23457   0.00000  Uiso   1.00
O66    O     0.60527   0.61180   0.26995   0.00000  Uiso   1.00
La67   La    1.00023   0.53616   0.12439   0.00000  Uiso   1.00
O68    O     0.52530   0.74181   0.12157   0.00000  Uiso   1.00
Y69    Y     0.74005   0.72892   0.37852   0.00000  Uiso   1.00
O70    O     0.77319   0.50385   0.37431   0.00000  Uiso   1.00
Y71    Y     0.50881   0.97771   0.37613   0.00000  Uiso   1.00
O72    O     0.96287   0.75946   0.37917   0.00000  Uiso   1.00
Y73    Y     0.74576   0.75826   0.12168   0.00000  Uiso   1.00
O74    O     0.71310   0.97916   0.11887   0.00000  Uiso   1.00
Al75   Al    0.74572   0.50566  -0.00380   0.00000  Uiso   1.00
Al76   Al    0.49720   0.75066  -0.00671   0.00000  Uiso   1.00
Al77   Al    0.74278   0.50822   0.24801   0.00000  Uiso   1.00
Al78   Al    0.49769   0.74881   0.25284   0.00000  Uiso   1.00
O79    O     0.36242   0.13974   0.51888   0.00000  Uiso   1.00
O80    O     0.11431   0.11728   0.98674   0.00000  Uiso   1.00
O81    O     0.14178   0.35795   0.76677   0.00000  Uiso   1.00
O82    O     0.39407   0.39284   0.73215   0.00000  Uiso   1.00
O83    O     0.13244   0.36243   0.98060   0.00000  Uiso   1.00
O84    O     0.39443   0.39036   0.51639   0.00000  Uiso   1.00
O85    O     0.35928   0.14340   0.73567   0.00000  Uiso   1.00
O86    O     0.10713   0.11150   0.76939   0.00000  Uiso   1.00
Y87    Y     0.49804   0.02089   0.62778   0.00000  Uiso   1.00
O88    O     0.03319   0.24258   0.62635   0.00000  Uiso   1.00
Y89    Y     0.25035   0.23351   0.87830   0.00000  Uiso   1.00
O90    O     0.27396   0.00399   0.87416   0.00000  Uiso   1.00
Y91    Y     0.00634   0.48153   0.87101   0.00000  Uiso   1.00
O92    O     0.47420   0.25930   0.87119   0.00000  Uiso   1.00
Y93    Y     0.25573   0.27109   0.62554   0.00000  Uiso   1.00
O94    O     0.21954   0.49373   0.62688   0.00000  Uiso   1.00
Al95   Al    0.25221  -0.00415   0.50626   0.00000  Uiso   1.00
Al96   Al    0.00511   0.24829   0.50276   0.00000  Uiso   1.00
Al97   Al    0.24998   0.00284   0.75141   0.00000  Uiso   1.00
Al98   Al    0.00074   0.25113   0.74969   0.00000  Uiso   1.00
O99    O     0.86133   0.13786   0.51681   0.00000  Uiso   1.00
O100   O     0.61916   0.11732   0.98207   0.00000  Uiso   1.00
O101   O     0.64249   0.35931   0.76043   0.00000  Uiso   1.00
O102   O     0.89489   0.39455   0.73272   0.00000  Uiso   1.00
O103   O     0.64137   0.36445   0.98121   0.00000  Uiso   1.00
O104   O     0.89158   0.38941   0.51733   0.00000  Uiso   1.00
O105   O     0.85855   0.14308   0.73312   0.00000  Uiso   1.00
O106   O     0.60693   0.10689   0.76564   0.00000  Uiso   1.00
Y107   Y     0.99666   0.02202   0.62707   0.00000  Uiso   1.00
O108   O     0.53638   0.24110   0.62494   0.00000  Uiso   1.00
Y109   Y     0.73678   0.23263   0.87051   0.00000  Uiso   1.00
O110   O     0.78473   0.01377   0.87575   0.00000  Uiso   1.00
Y111   Y     0.50143   0.48213   0.87203   0.00000  Uiso   1.00
O112   O     0.95990   0.25939   0.87171   0.00000  Uiso   1.00
Y113   Y     0.75917   0.27199   0.62469   0.00000  Uiso   1.00
O114   O     0.72061   0.49602   0.62470   0.00000  Uiso   1.00
Al115  Al    0.74972  -0.00339   0.50450   0.00000  Uiso   1.00
Al116  Al    0.50405   0.24926   0.50338   0.00000  Uiso   1.00
Al117  Al    0.75076   0.00163   0.75061   0.00000  Uiso   1.00
Al118  Al    0.50068   0.25130   0.74774   0.00000  Uiso   1.00
O119   O     0.36015   0.64210   0.52729   0.00000  Uiso   1.00
O120   O     0.10730   0.61512   0.97504   0.00000  Uiso   1.00
O121   O     0.14130   0.85923   0.76859   0.00000  Uiso   1.00
O122   O     0.39415   0.89560   0.73409   0.00000  Uiso   1.00
O123   O     0.13099   0.86394   0.98630   0.00000  Uiso   1.00
O124   O     0.39204   0.88876   0.52781   0.00000  Uiso   1.00
O125   O     0.36044   0.64080   0.73445   0.00000  Uiso   1.00
O126   O     0.11048   0.60995   0.76620   0.00000  Uiso   1.00
Y127   Y     0.49726   0.52152   0.62636   0.00000  Uiso   1.00
O128   O     0.03218   0.74086   0.62758   0.00000  Uiso   1.00
Y129   Y     0.24547   0.72998   0.87549   0.00000  Uiso   1.00
O130   O     0.27835   0.50334   0.87287   0.00000  Uiso   1.00
Y131   Y     0.00606   0.98072   0.87222   0.00000  Uiso   1.00
O132   O     0.46478   0.75956   0.87088   0.00000  Uiso   1.00
Y133   Y     0.25477   0.77162   0.63053   0.00000  Uiso   1.00
O134   O     0.21922   0.99676   0.62969   0.00000  Uiso   1.00
Al135  Al    0.25176   0.50318   0.50352   0.00000  Uiso   1.00
Al136  Al   -0.00022   0.74950   0.50466   0.00000  Uiso   1.00
Al137  Al    0.25048   0.50027   0.74985   0.00000  Uiso   1.00
Al138  Al    0.00108   0.75013   0.74936   0.00000  Uiso   1.00
O139   O     0.85835   0.64004   0.51464   0.00000  Uiso   1.00
O140   O     0.61010   0.61580   0.97284   0.00000  Uiso   1.00
O141   O     0.64366   0.86024   0.76722   0.00000  Uiso   1.00
O142   O     0.89399   0.89502   0.73398   0.00000  Uiso   1.00
O143   O     0.63368   0.86164   0.97278   0.00000  Uiso   1.00
O144   O     0.89113   0.88884   0.52634   0.00000  Uiso   1.00
O145   O     0.85993   0.64093   0.73228   0.00000  Uiso   1.00
O146   O     0.61186   0.60794   0.76771   0.00000  Uiso   1.00
Y147   Y     0.99707   0.51986   0.62423   0.00000  Uiso   1.00
O148   O     0.53735   0.74157   0.62893   0.00000  Uiso   1.00
Y149   Y     0.74473   0.72945   0.87117   0.00000  Uiso   1.00
O150   O     0.78341   0.50188   0.87402   0.00000  Uiso   1.00
Y151   Y     0.49876   0.98460   0.87484   0.00000  Uiso   1.00
O152   O     0.96698   0.75857   0.87053   0.00000  Uiso   1.00
Y153   Y     0.75671   0.77089   0.62720   0.00000  Uiso   1.00
O154   O     0.71936   0.99633   0.62680   0.00000  Uiso   1.00
Al155  Al    0.74809   0.49998   0.50159   0.00000  Uiso   1.00
Al156  Al    0.49932   0.75008   0.50610   0.00000  Uiso   1.00
Al157  Al    0.75168   0.50027   0.74873   0.00000  Uiso   1.00
Al158  Al    0.50162   0.75191   0.75061   0.00000  Uiso   1.00
loop_
_geom_bond_atom_site_label_1
_geom_bond_atom_site_label_2
_geom_bond_distance
_geom_bond_site_symmetry_2
_ccdc_geom_bond_type
O1     La9     2.565   .     S
O1     Al36    1.882   .     S
O1     Al15    1.924   .     S
O1     Y89     2.549   1_554 S
O2     La10    2.690   .     S
O2     Al95    1.931   .     S
O2     Al96    1.980   .     S
O2     La51    2.532   1_545 S
O2     Y107    2.616   1_455 S
O3     La12    2.488   .     S
O3     Y18     2.228   .     S
O3     Al57    1.805   .     S
O3     La10    2.568   .     S
O4     Al57    1.905   .     S
O4     Al38    1.891   .     S
O4     La47    2.495   .     S
O4     Y31     2.501   .     S
O5     La12    2.653   .     S
O5     Al96    1.946   .     S
O5     Al135   1.997   .     S
O5     La10    2.585   .     S
O5     Y93     2.635   .     S
O6     Al55    1.884   .     S
O6     Al36    1.890   .     S
O6     La47    2.480   .     S
O6     Y111    2.527   1_554 S
O7     La9     2.528   .     S
O7     Al38    1.915   .     S
O7     Al17    2.038   .     S
O7     La10    2.529   .     S
O8     La10    2.613   .     S
O8     Al17    1.798   .     S
O8     Y18     2.235   .     S
O8     La51    2.449   1_545 S
O8     La27    3.027   1_455 S
La9    O28     2.569   .     S
La9    O74     2.540   1_545 S
La9    O42     2.471   1_545 S
La9    O44     2.538   1_545 S
La9    O100    2.843   1_554 S
La9    O26     2.658   .     S
La10   O11     2.618   .     S
La10   O13     2.443   .     S
La10   O79     2.632   .     S
O11    Al95    1.937   .     S
O11    Al17    2.007   .     S
O11    Y71     2.421   1_545 S
La12   O32     2.572   1_455 S
La12   O70     2.480   1_455 S
La12   O40     2.498   .     S
La12   O46     2.499   .     S
La12   O22     2.818   1_455 S
La12   O104    2.651   1_455 S
O13    Al38    1.995   .     S
O13    Al116   1.948   .     S
O13    Y31     2.490   .     S
O14    Al57    2.042   .     S
O14    Al55    1.941   .     S
O14    La67    2.446   1_455 S
Al15   O90     1.921   1_554 S
Al15   O54     1.954   1_545 S
Al15   O80     1.965   1_554 S
Al15   O44     1.925   1_545 S
Al15   O123    2.025   1_544 S
Al16   O112    1.796   1_454 S
Al16   O19     1.865   1_455 S
Al16   O83     1.911   1_554 S
Al16   O80     1.928   1_554 S
Al16   O24     1.933   1_455 S
Al17   O54     1.978   1_545 S
Al17   O42     1.853   1_545 S
Al17   O41     1.946   1_545 S
Y18    O32     2.349   1_455 S
Y18    O25     2.283   1_455 S
Y18    O22     2.302   1_455 S
O19    La27    2.551   .     S
O19    Al16    1.865   1_655 S
O19    Al35    2.282   .     S
O19    La33    2.572   .     S
O19    Y109    3.053   1_554 S
O20    La29    2.550   .     S
O20    Al115   1.945   .     S
O20    Al116   1.989   .     S
O20    Y71     2.421   1_545 S
O20    Y87     2.675   .     S
O21    Y31     2.631   .     S
O21    Al38    1.956   .     S
O21    Al77    1.993   .     S
O21    La29    2.606   .     S
O21    La33    2.535   .     S
O22    La33    2.583   .     S
O22    Al77    1.869   .     S
O22    Y18     2.302   1_655 S
O22    La67    2.485   .     S
O22    La12    2.818   1_655 S
O23    Y31     2.559   .     S
O23    Al116   1.940   .     S
O23    Al155   1.959   .     S
O23    La29    2.484   .     S
O23    Y113    2.673   .     S
O24    La33    2.564   .     S
O24    Al75    2.169   .     S
O24    Al16    1.933   1_655 S
O24    La67    2.512   .     S
O24    Y91     2.858   1_654 S
O25    La27    2.888   .     S
O25    Y18     2.283   1_655 S
O25    Al37    1.872   .     S
O25    La33    2.532   .     S
O25    La29    2.759   .     S
O26    La29    2.612   .     S
O26    Al37    1.961   .     S
O26    Al38    2.098   .     S
O26    Y71     2.504   1_545 S
La27   O54     2.493   1_645 S
La27   O62     2.439   1_545 S
La27   O64     2.362   1_545 S
La27   O80     2.742   1_654 S
La27   O8      3.027   1_655 S
O28    Al36    1.922   .     S
O28    Al38    1.921   .     S
O28    La33    2.426   .     S
La29   O30     2.495   .     S
La29   O32     2.534   .     S
La29   O99     2.709   .     S
O30    Al115   1.975   .     S
O30    Al37    2.067   .     S
O30    La51    2.435   1_645 S
Y31    O50     2.427   .     S
Y31    O60     2.444   .     S
Y31    O66     2.465   .     S
Y31    O84     2.618   .     S
O32    Y18     2.349   1_655 S
O32    Al96    1.908   1_655 S
O32    La12    2.572   1_655 S
La33   O34     2.651   .     S
La33   O103    2.618   1_554 S
O34    Al77    1.986   .     S
O34    Al75    1.928   .     S
O34    La47    2.528   .     S
Al35   O110    1.914   1_554 S
Al35   O74     1.906   1_545 S
Al35   O100    1.923   1_554 S
Al35   O64     1.934   1_545 S
Al35   O143    1.907   1_544 S
Al36   O92     1.959   1_554 S
Al36   O103    2.047   1_554 S
Al36   O100    2.058   1_554 S
Al37   O74     1.946   1_545 S
Al37   O62     1.915   1_545 S
Al37   O61     1.922   1_545 S
O39    La47    2.621   .     S
O39    Al76    1.928   .     S
O39    Al55    2.044   .     S
O39    Y53     2.435   .     S
O39    Y129    2.565   1_554 S
O40    Y49     2.628   .     S
O40    Al135   1.965   .     S
O40    Al136   1.949   .     S
O40    Y147    2.591   1_455 S
O41    La51    2.648   .     S
O41    Al58    1.928   .     S
O41    Al17    1.946   1_565 S
O41    Y49     2.436   .     S
O41    Y53     2.760   .     S
O42    Y53     2.636   .     S
O42    Al17    1.853   1_565 S
O42    Al78    1.908   .     S
O42    La9     2.471   1_565 S
O42    Y71     2.737   .     S
O43    La51    2.694   .     S
O43    Al136   1.942   .     S
O43    Al95    1.970   1_565 S
O43    Y49     2.438   .     S
O43    Y133    2.638   .     S
O44    Y53     2.621   .     S
O44    Al15    1.925   1_565 S
O44    Al76    1.943   .     S
O44    La9     2.538   1_565 S
O44    Y151    2.641   1_554 S
O45    La47    2.564   .     S
O45    Al78    1.909   .     S
O45    Al57    1.924   .     S
O45    Y53     2.423   .     S
O45    Y49     2.717   .     S
O46    Y49     2.633   .     S
O46    Al57    2.039   .     S
O46    Al58    1.914   .     S
O46    La67    2.646   1_455 S
La47   O68     2.527   .     S
La47   O140    2.925   1_554 S
La47   O66     2.805   .     S
O48    Al56    2.033   .     S
O48    Al58    2.087   .     S
O48    La67    2.407   1_455 S
O48    Y53     2.502   .     S
Y49    O50     2.405   .     S
Y49    O52     2.431   .     S
Y49    O119    2.770   .     S
O50    Al135   1.898   .     S
O50    Al57    1.999   .     S
La51   O72     2.473   1_455 S
La51   O30     2.435   1_465 S
La51   O2      2.532   1_565 S
La51   O8      2.449   1_565 S
La51   O62     2.748   1_455 S
La51   O144    2.764   1_455 S
O52    Al78    1.983   .     S
O52    Al156   1.954   .     S
O52    Y71     2.450   .     S
Y53    O54     2.482   .     S
Y53    O123    2.739   1_554 S
O54    Al17    1.978   1_565 S
O54    Al15    1.954   1_565 S
O54    La27    2.493   1_465 S
Al55   O130    1.952   1_554 S
Al55   O120    2.077   1_554 S
Al55   O83     1.936   1_554 S
Al56   O152    1.862   1_454 S
Al56   O59     1.913   1_455 S
Al56   O123    1.955   1_554 S
Al56   O120    1.909   1_554 S
Al56   O64     1.949   1_455 S
Al58   O72     1.916   1_455 S
Al58   O65     1.927   1_455 S
Al58   O62     1.937   1_455 S
O59    La67    2.597   .     S
O59    Al56    1.913   1_655 S
O59    Al75    1.942   .     S
O59    Y73     2.477   .     S
O59    Y149    2.648   1_554 S
O60    Y69     2.587   .     S
O60    Al155   1.950   .     S
O60    Al156   1.972   .     S
O60    Y127    2.606   .     S
O61    Y71     2.540   .     S
O61    Al78    1.942   .     S
O61    Al37    1.922   1_565 S
O61    Y69     2.458   .     S
O61    Y73     2.742   .     S
O62    Y73     2.681   .     S
O62    Al37    1.915   1_565 S
O62    Al58    1.937   1_655 S
O62    La27    2.439   1_565 S
O62    La51    2.748   1_655 S
O63    Y71     2.613   .     S
O63    Al156   1.960   .     S
O63    Al115   1.951   1_565 S
O63    Y69     2.445   .     S
O63    Y153    2.637   .     S
O64    Y73     2.648   .     S
O64    Al35    1.934   1_565 S
O64    Al56    1.949   1_655 S
O64    La27    2.362   1_565 S
O64    Y131    2.709   1_654 S
O65    La67    2.604   .     S
O65    Al58    1.927   1_655 S
O65    Al77    1.979   .     S
O65    Y73     2.427   .     S
O65    Y69     2.681   .     S
O66    Y69     2.565   .     S
O66    Al77    1.904   .     S
O66    Al78    1.923   .     S
La67   O48     2.407   1_655 S
La67   O14     2.446   1_655 S
La67   O120    2.706   1_654 S
La67   O46     2.646   1_655 S
O68    Al76    1.990   .     S
O68    Al78    2.031   .     S
O68    Y73     2.399   .     S
Y69    O70     2.503   .     S
Y69    O72     2.442   .     S
Y69    O139    2.638   .     S
O70    Al155   1.966   .     S
O70    Al77    1.962   .     S
O70    La12    2.480   1_655 S
Y71    O11     2.421   1_565 S
Y71    O20     2.421   1_565 S
Y71    O26     2.504   1_565 S
Y71    O124    2.818   .     S
O72    Al58    1.916   1_655 S
O72    Al136   1.966   1_655 S
O72    La51    2.473   1_655 S
Y73    O74     2.456   .     S
Y73    O143    2.825   1_554 S
O74    Al37    1.946   1_565 S
O74    Al35    1.906   1_565 S
O74    La9     2.540   1_565 S
Al75   O150    1.913   1_554 S
Al75   O140    1.938   1_554 S
Al75   O103    1.939   1_554 S
Al76   O132    1.909   1_554 S
Al76   O143    1.947   1_554 S
Al76   O140    1.946   1_554 S
O79    Y87     2.582   .     S
O79    Al116   1.970   .     S
O79    Al95    1.997   .     S
O79    Y93     2.462   .     S
O80    Y89     2.563   .     S
O80    Al15    1.965   1_556 S
O80    Al16    1.928   1_556 S
O80    Y131    2.593   1_545 S
O80    La27    2.742   1_456 S
O81    Y91     2.553   .     S
O81    Al98    1.951   .     S
O81    Al137   1.980   .     S
O81    Y89     2.487   .     S
O81    Y93     2.661   .     S
O82    Y93     2.594   .     S
O82    Al137   1.971   .     S
O82    Al118   1.953   .     S
O82    Y127    2.426   .     S
O82    Y111    2.630   .     S
O83    Y91     2.533   .     S
O83    Al16    1.911   1_556 S
O83    Al55    1.936   1_556 S
O83    Y89     2.463   .     S
O84    Y93     2.604   .     S
O84    Al135   1.992   .     S
O84    Al116   1.963   .     S
O84    Y127    2.485   .     S
O85    Y87     2.603   .     S
O85    Al118   1.952   .     S
O85    Al97    1.967   .     S
O85    Y93     2.467   .     S
O85    Y89     2.667   .     S
O86    Y89     2.649   .     S
O86    Al97    1.973   .     S
O86    Al98    1.944   .     S
O86    Y131    2.399   1_545 S
O86    Y107    2.677   1_455 S
Y87    O108    2.461   .     S
Y87    O154    2.416   1_545 S
Y87    O122    2.413   1_545 S
Y87    O124    2.407   1_545 S
Y87    O106    2.600   .     S
O88    Al96    1.917   .     S
O88    Al98    1.921   .     S
O88    Y107    2.461   1_455 S
O88    Y93     2.436   .     S
Y89    O90     2.539   .     S
Y89    O92     2.448   .     S
Y89    O1      2.549   1_556 S
O90    Al15    1.921   1_556 S
O90    Al97    1.897   .     S
O90    Y151    2.448   1_545 S
Y91    O112    2.498   1_455 S
Y91    O150    2.429   1_455 S
Y91    O120    2.431   .     S
Y91    O126    2.419   .     S
Y91    O102    2.622   1_455 S
Y91    O24     2.858   1_456 S
O92    Al118   1.911   .     S
O92    Al36    1.959   1_556 S
O92    Y111    2.471   .     S
Y93    O94     2.481   .     S
O94    Al137   1.914   .     S
O94    Al135   1.921   .     S
O94    Y147    2.431   1_455 S
Al95   O134    1.921   1_545 S
Al95   O124    1.948   1_545 S
Al95   O43     1.970   1_545 S
Al96   O32     1.908   1_455 S
Al96   O99     1.992   1_455 S
Al96   O104    1.991   1_455 S
Al97   O134    1.894   1_545 S
Al97   O122    1.974   1_545 S
Al97   O121    1.992   1_545 S
Al98   O112    1.919   1_455 S
Al98   O105    1.967   1_455 S
Al98   O102    1.968   1_455 S
O99    Y107    2.577   .     S
O99    Al96    1.992   1_655 S
O99    Al115   1.982   .     S
O99    Y113    2.470   .     S
O100   Y109    2.481   .     S
O100   Al35    1.923   1_556 S
O100   Al36    2.058   1_556 S
O100   Y151    2.559   1_545 S
O100   La9     2.843   1_556 S
O101   Y111    2.655   .     S
O101   Al118   1.957   .     S
O101   Al157   1.963   .     S
O101   Y109    2.416   .     S
O101   Y113    2.609   .     S
O102   Y113    2.596   .     S
O102   Al157   1.953   .     S
O102   Al98    1.968   1_655 S
O102   Y147    2.427   .     S
O102   Y91     2.622   1_655 S
O103   Y111    2.605   .     S
O103   Al36    2.047   1_556 S
O103   Al75    1.939   1_556 S
O103   Y109    2.453   .     S
O103   La33    2.618   1_556 S
O104   Y113    2.537   .     S
O104   Al155   1.989   .     S
O104   Al96    1.991   1_655 S
O104   Y147    2.462   .     S
O104   La12    2.651   1_655 S
O105   Y107    2.573   .     S
O105   Al98    1.967   1_655 S
O105   Al117   1.968   .     S
O105   Y113    2.437   .     S
O105   Y109    2.665   .     S
O106   Y109    2.548   .     S
O106   Al117   1.954   .     S
O106   Al118   1.981   .     S
O106   Y151    2.446   1_545 S
Y107   O88     2.461   1_655 S
Y107   O134    2.431   1_645 S
Y107   O142    2.424   1_545 S
Y107   O144    2.419   1_545 S
Y107   O2      2.616   1_655 S
Y107   O86     2.677   1_655 S
O108   Al116   1.896   .     S
O108   Al118   1.920   .     S
O108   Y113    2.442   .     S
Y109   O110    2.464   .     S
Y109   O112    2.440   .     S
Y109   O19     3.053   1_556 S
O110   Al35    1.914   1_556 S
O110   Al117   1.955   .     S
O110   Y131    2.428   1_645 S
Y111   O130    2.431   .     S
Y111   O140    2.439   .     S
Y111   O146    2.430   .     S
Y111   O6      2.527   1_556 S
O112   Al98    1.919   1_655 S
O112   Al16    1.796   1_656 S
O112   Y91     2.498   1_655 S
Y113   O114    2.500   .     S
O114   Al157   1.929   .     S
O114   Al155   1.907   .     S
O114   Y127    2.439   .     S
Al115  O154    1.899   1_545 S
Al115  O144    1.967   1_545 S
Al115  O63     1.951   1_545 S
Al117  O154    1.927   1_545 S
Al117  O142    1.960   1_545 S
Al117  O141    1.961   1_545 S
O119   Y127    2.506   .     S
O119   Al156   1.951   .     S
O119   Al135   1.966   .     S
O119   Y133    2.410   .     S
O120   Y129    2.483   .     S
O120   Al55    2.077   1_556 S
O120   Al56    1.909   1_556 S
O120   La67    2.706   1_456 S
O121   Y131    2.534   .     S
O121   Al138   1.964   .     S
O121   Al97    1.992   1_565 S
O121   Y129    2.447   .     S
O121   Y133    2.622   .     S
O122   Y133    2.585   .     S
O122   Al97    1.974   1_565 S
O122   Al158   1.979   .     S
O122   Y87     2.413   1_565 S
O122   Y151    2.627   .     S
O123   Y131    2.559   .     S
O123   Al56    1.955   1_556 S
O123   Al15    2.025   1_566 S
O123   Y129    2.561   .     S
O123   Y53     2.739   1_556 S
O124   Y133    2.520   .     S
O124   Al95    1.948   1_565 S
O124   Al156   1.944   .     S
O124   Y87     2.407   1_565 S
O125   Y127    2.574   .     S
O125   Al158   1.979   .     S
O125   Al137   1.970   .     S
O125   Y133    2.434   .     S
O125   Y129    2.673   .     S
O126   Y129    2.590   .     S
O126   Al137   1.953   .     S
O126   Al138   1.962   .     S
O126   Y147    2.690   1_455 S
Y127   O148    2.462   .     S
Y127   O146    2.673   .     S
O128   Al136   1.917   .     S
O128   Al138   1.895   .     S
O128   Y147    2.464   1_455 S
O128   Y133    2.440   .     S
Y129   O130    2.519   .     S
Y129   O132    2.403   .     S
Y129   O39     2.565   1_556 S
O130   Al55    1.952   1_556 S
O130   Al137   1.908   .     S
Y131   O152    2.483   1_455 S
Y131   O110    2.428   1_465 S
Y131   O80     2.593   1_565 S
Y131   O86     2.399   1_565 S
Y131   O142    2.619   1_455 S
Y131   O64     2.709   1_456 S
O132   Al158   1.883   .     S
O132   Al76    1.909   1_556 S
O132   Y151    2.506   .     S
Y133   O134    2.507   .     S
O134   Al97    1.894   1_565 S
O134   Al95    1.921   1_565 S
O134   Y107    2.431   1_465 S
Al136  O72     1.966   1_455 S
Al136  O139    1.959   1_455 S
Al136  O144    1.959   1_455 S
Al138  O152    1.891   1_455 S
Al138  O145    1.967   1_455 S
Al138  O142    1.985   1_455 S
O139   Y147    2.615   .     S
O139   Al136   1.959   1_655 S
O139   Al155   1.964   .     S
O139   Y153    2.495   .     S
O140   Y149    2.474   .     S
O140   Al75    1.938   1_556 S
O140   Al76    1.946   1_556 S
O140   La47    2.925   1_556 S
O141   Y151    2.649   .     S
O141   Al158   1.968   .     S
O141   Al117   1.961   1_565 S
O141   Y149    2.411   .     S
O141   Y153    2.651   .     S
O142   Y153    2.603   .     S
O142   Al117   1.960   1_565 S
O142   Al138   1.985   1_655 S
O142   Y107    2.424   1_565 S
O142   Y131    2.619   1_655 S
O143   Y151    2.496   .     S
O143   Al76    1.947   1_556 S
O143   Al35    1.907   1_566 S
O143   Y149    2.440   .     S
O143   Y73     2.825   1_556 S
O144   Y153    2.489   .     S
O144   Al115   1.967   1_565 S
O144   Al136   1.959   1_655 S
O144   Y107    2.419   1_565 S
O144   La51    2.764   1_655 S
O145   Y147    2.586   .     S
O145   Al138   1.967   1_655 S
O145   Al157   1.962   .     S
O145   Y153    2.428   .     S
O145   Y149    2.645   .     S
O146   Y149    2.528   .     S
O146   Al157   1.943   .     S
O146   Al158   2.001   .     S
Y147   O128    2.464   1_655 S
Y147   O94     2.431   1_655 S
Y147   O40     2.591   1_655 S
Y147   O126    2.690   1_655 S
O148   Al156   1.928   .     S
O148   Al158   1.903   .     S
O148   Y153    2.403   .     S
Y149   O150    2.539   .     S
Y149   O152    2.434   .     S
Y149   O59     2.648   1_556 S
O150   Al75    1.913   1_556 S
O150   Al157   1.949   .     S
O150   Y91     2.429   1_655 S
Y151   O90     2.448   1_565 S
Y151   O100    2.559   1_565 S
Y151   O106    2.446   1_565 S
Y151   O44     2.641   1_556 S
O152   Al138   1.891   1_655 S
O152   Al56    1.862   1_656 S
O152   Y131    2.483   1_655 S
Y153   O154    2.513   .     S
O154   Al117   1.927   1_565 S
O154   Al115   1.899   1_565 S
O154   Y87     2.416   1_565 S
