# Supplementary material for: Band Gap Engineering and Trap Depths of Intrinsic Point Defects in RAlO3 (R = Y, La, Gd, Yb, Lu) Perovskites
Source: J Phys Chem C Nanomater Interfaces. 2021 Nov 23;125(48):26698–710. doi: 10.1021/acs.jpcc.1c06573 (PMC8672454; doi:10.1021/acs.jpcc.1c06573)
Supplement: Supplementary file 2 — jp1c06573_si_002.zip [file jp1c06573_si_002.zip › cifs/yalo_222_yal_vy.cif]

data_yalo_222_yal_vy_opt
_audit_creation_date              2021-07-08
_audit_creation_method            'Materials Studio'
_symmetry_space_group_name_H-M    'P1'
_symmetry_Int_Tables_number       1
_symmetry_cell_setting            triclinic
loop_
_symmetry_equiv_pos_as_xyz
  x,y,z
_cell_length_a                    10.8231
_cell_length_b                    10.9653
_cell_length_c                    15.2399
_cell_angle_alpha                 89.7607
_cell_angle_beta                  90.1685
_cell_angle_gamma                 89.8747
loop_
_atom_site_label
_atom_site_type_symbol
_atom_site_fract_x
_atom_site_fract_y
_atom_site_fract_z
_atom_site_U_iso_or_equiv
_atom_site_adp_type
_atom_site_occupancy
O1     O     0.35477   0.14401   0.01617   0.00000  Uiso   1.00
O2     O     0.10774   0.10736   0.48290   0.00000  Uiso   1.00
O3     O     0.14123   0.36112   0.27520   0.00000  Uiso   1.00
O4     O     0.39314   0.39390   0.23825   0.00000  Uiso   1.00
O5     O     0.14183   0.35765   0.48337   0.00000  Uiso   1.00
O6     O     0.40353   0.39870   0.02009   0.00000  Uiso   1.00
O7     O     0.35840   0.14187   0.23541   0.00000  Uiso   1.00
O8     O     0.10920   0.10833   0.27646   0.00000  Uiso   1.00
Y9     Y     0.49284   0.02134   0.12622   0.00000  Uiso   1.00
O10    O     0.04352   0.24005   0.13607   0.00000  Uiso   1.00
Y11    Y     0.24557   0.22753   0.37705   0.00000  Uiso   1.00
O12    O     0.28191   0.00266   0.37585   0.00000  Uiso   1.00
Y13    Y     0.00369   0.47946   0.37720   0.00000  Uiso   1.00
O14    O     0.46748   0.25700   0.37628   0.00000  Uiso   1.00
Y15    Y     0.26106   0.27603   0.12584   0.00000  Uiso   1.00
O16    O     0.21986   0.49680   0.12936   0.00000  Uiso   1.00
Al17   Al    0.25212  -0.00264  -0.00178   0.00000  Uiso   1.00
Y18    Y    -0.00396   0.27008  -0.01560   0.00000  Uiso   1.00
Al19   Al    0.24858   0.00104   0.25204   0.00000  Uiso   1.00
Al20   Al    0.00218   0.25051   0.25454   0.00000  Uiso   1.00
O21    O     0.83434   0.13743   0.02310   0.00000  Uiso   1.00
O22    O     0.60884   0.10664   0.48153   0.00000  Uiso   1.00
O23    O     0.64057   0.35965   0.27065   0.00000  Uiso   1.00
O24    O     0.89266   0.39701   0.23583   0.00000  Uiso   1.00
O25    O     0.64241   0.35791   0.48334   0.00000  Uiso   1.00
O26    O     0.87058   0.41097   0.03966   0.00000  Uiso   1.00
O27    O     0.85807   0.14185   0.23452   0.00000  Uiso   1.00
O28    O     0.60848   0.10978   0.26848   0.00000  Uiso   1.00
Y29    Y     0.99353   0.02422   0.12350   0.00000  Uiso   1.00
O30    O     0.52945   0.24152   0.12717   0.00000  Uiso   1.00
Y31    Y     0.74439   0.22747   0.37532   0.00000  Uiso   1.00
O32    O     0.78170   0.00324   0.37513   0.00000  Uiso   1.00
Y33    Y     0.50313   0.47876   0.37779   0.00000  Uiso   1.00
O34    O     0.96416   0.25835   0.37642   0.00000  Uiso   1.00
Y35    Y     0.75017   0.27868   0.13198   0.00000  Uiso   1.00
O36    O     0.70908   0.50871   0.13272   0.00000  Uiso   1.00
Al37   Al    0.74430  -0.00447   0.00163   0.00000  Uiso   1.00
Al38   Al    0.49864   0.25113   0.00269   0.00000  Uiso   1.00
Al39   Al    0.74932  -0.00088   0.25068   0.00000  Uiso   1.00
Al40   Al    0.49912   0.24972   0.25303   0.00000  Uiso   1.00
O41    O     0.36019   0.64371   0.01984   0.00000  Uiso   1.00
O42    O     0.10704   0.60839   0.48512   0.00000  Uiso   1.00
O43    O     0.14116   0.85878   0.26876   0.00000  Uiso   1.00
O44    O     0.39280   0.89407   0.23549   0.00000  Uiso   1.00
O45    O     0.14026   0.85813   0.48296   0.00000  Uiso   1.00
O46    O     0.39327   0.89319   0.01776   0.00000  Uiso   1.00
O47    O     0.35779   0.64337   0.23842   0.00000  Uiso   1.00
O48    O     0.10641   0.61054   0.27048   0.00000  Uiso   1.00
Y49    Y     0.49124   0.52551   0.13108   0.00000  Uiso   1.00
O50    O     0.03457   0.74669   0.12494   0.00000  Uiso   1.00
Y51    Y     0.24468   0.72932   0.37660   0.00000  Uiso   1.00
O52    O     0.28092   0.50562   0.37778   0.00000  Uiso   1.00
Y53    Y     0.00343   0.97936   0.37676   0.00000  Uiso   1.00
O54    O     0.46491   0.75951   0.37776   0.00000  Uiso   1.00
Y55    Y     0.25650   0.77306   0.12727   0.00000  Uiso   1.00
O56    O     0.21799   0.99551   0.12581   0.00000  Uiso   1.00
Al57   Al    0.26245   0.50327  -0.00498   0.00000  Uiso   1.00
Al58   Al   -0.00163   0.75383  -0.00182   0.00000  Uiso   1.00
Al59   Al    0.24878   0.50044   0.25448   0.00000  Uiso   1.00
Al60   Al   -0.00015   0.75382   0.25311   0.00000  Uiso   1.00
O61    O     0.85859   0.64868   0.01839   0.00000  Uiso   1.00
O62    O     0.60695   0.60725   0.48294   0.00000  Uiso   1.00
O63    O     0.64075   0.85937   0.27371   0.00000  Uiso   1.00
O64    O     0.89438   0.89423   0.23100   0.00000  Uiso   1.00
O65    O     0.64156   0.85967   0.48626   0.00000  Uiso   1.00
O66    O     0.89389   0.89535   0.01489   0.00000  Uiso   1.00
O67    O     0.85930   0.64540   0.23914   0.00000  Uiso   1.00
O68    O     0.60664   0.61226   0.27670   0.00000  Uiso   1.00
Y69    Y     0.99771   0.52934   0.13131   0.00000  Uiso   1.00
O70    O     0.53155   0.74407   0.12828   0.00000  Uiso   1.00
Y71    Y     0.74374   0.72958   0.37883   0.00000  Uiso   1.00
O72    O     0.78131   0.50539   0.37761   0.00000  Uiso   1.00
Y73    Y     0.50394   0.97953   0.37551   0.00000  Uiso   1.00
O74    O     0.96517   0.75921   0.37683   0.00000  Uiso   1.00
Y75    Y     0.75404   0.76799   0.12780   0.00000  Uiso   1.00
O76    O     0.71326   0.98624   0.12761   0.00000  Uiso   1.00
Al77   Al    0.74612   0.50717   0.00318   0.00000  Uiso   1.00
Al78   Al    0.50035   0.75000   0.00013   0.00000  Uiso   1.00
Al79   Al    0.74873   0.50428   0.25465   0.00000  Uiso   1.00
Al80   Al    0.49989   0.75190   0.25459   0.00000  Uiso   1.00
O81    O     0.35990   0.14058   0.51498   0.00000  Uiso   1.00
O82    O     0.11341   0.09205   0.97699   0.00000  Uiso   1.00
O83    O     0.14632   0.35735   0.76289   0.00000  Uiso   1.00
O84    O     0.39107   0.38659   0.73414   0.00000  Uiso   1.00
O85    O     0.18158   0.36112   0.97888   0.00000  Uiso   1.00
O86    O     0.39404   0.39104   0.51838   0.00000  Uiso   1.00
O87    O     0.36217   0.13985   0.72594   0.00000  Uiso   1.00
O88    O     0.11381   0.10963   0.76013   0.00000  Uiso   1.00
Y89    Y     0.49568   0.01942   0.62138   0.00000  Uiso   1.00
O90    O     0.03276   0.24134   0.62291   0.00000  Uiso   1.00
Y91    Y     0.25811   0.22543   0.86659   0.00000  Uiso   1.00
O92    O     0.28546   0.00265   0.86959   0.00000  Uiso   1.00
O93    O     0.47561   0.25748   0.87369   0.00000  Uiso   1.00
Y94    Y     0.25533   0.27036   0.62195   0.00000  Uiso   1.00
O95    O     0.21926   0.49240   0.62418   0.00000  Uiso   1.00
Al96   Al    0.25048  -0.00179   0.49873   0.00000  Uiso   1.00
Al97   Al    0.00000   0.24989   0.49916   0.00000  Uiso   1.00
Al98   Al    0.25174  -0.00133   0.74418   0.00000  Uiso   1.00
Al99   Al    0.00785   0.26536   0.74226   0.00000  Uiso   1.00
O100   O     0.85872   0.14083   0.51555   0.00000  Uiso   1.00
O101   O     0.59709   0.10112   0.98227   0.00000  Uiso   1.00
O102   O     0.64035   0.35654   0.76139   0.00000  Uiso   1.00
O103   O     0.88760   0.38510   0.72199   0.00000  Uiso   1.00
O104   O     0.64020   0.35656   0.98576   0.00000  Uiso   1.00
O105   O     0.89508   0.39447   0.51684   0.00000  Uiso   1.00
O106   O     0.84713   0.12673   0.72066   0.00000  Uiso   1.00
O107   O     0.60214   0.10181   0.76479   0.00000  Uiso   1.00
Y108   Y     0.99855   0.01824   0.62408   0.00000  Uiso   1.00
O109   O     0.53539   0.24114   0.62248   0.00000  Uiso   1.00
Y110   Y     0.72121   0.22124   0.87491   0.00000  Uiso   1.00
O111   O     0.77586   0.00133   0.87324   0.00000  Uiso   1.00
Y112   Y     0.51461   0.47900   0.87353   0.00000  Uiso   1.00
O113   O     0.93802   0.21844   0.84475   0.00000  Uiso   1.00
Y114   Y     0.75554   0.27469   0.61991   0.00000  Uiso   1.00
O115   O     0.71963   0.49816   0.62435   0.00000  Uiso   1.00
Al116  Al    0.75124  -0.00066   0.49911   0.00000  Uiso   1.00
Al117  Al    0.50094   0.24912   0.49929   0.00000  Uiso   1.00
Al118  Al    0.74408  -0.00868   0.75032   0.00000  Uiso   1.00
Al119  Al    0.50074   0.24888   0.74425   0.00000  Uiso   1.00
O120   O     0.35887   0.64057   0.51710   0.00000  Uiso   1.00
O121   O     0.11946   0.61249   0.98886   0.00000  Uiso   1.00
O122   O     0.13920   0.86215   0.76116   0.00000  Uiso   1.00
O123   O     0.39056   0.88700   0.72415   0.00000  Uiso   1.00
O124   O     0.14457   0.85331   0.98150   0.00000  Uiso   1.00
O125   O     0.39182   0.89026   0.51720   0.00000  Uiso   1.00
O126   O     0.36258   0.63907   0.72397   0.00000  Uiso   1.00
O127   O     0.12110   0.61959   0.75518   0.00000  Uiso   1.00
Y128   Y     0.49747   0.51908   0.62515   0.00000  Uiso   1.00
O129   O     0.02817   0.74400   0.62425   0.00000  Uiso   1.00
Y130   Y     0.24207   0.73153   0.87075   0.00000  Uiso   1.00
O131   O     0.29553   0.51868   0.87154   0.00000  Uiso   1.00
Y132   Y     0.00128   0.98363   0.86773   0.00000  Uiso   1.00
O133   O     0.46401   0.75651   0.87269   0.00000  Uiso   1.00
Y134   Y     0.25213   0.76811   0.62247   0.00000  Uiso   1.00
O135   O     0.21966   0.99432   0.62120   0.00000  Uiso   1.00
Al136  Al    0.25023   0.49976   0.50098   0.00000  Uiso   1.00
Al137  Al   -0.00125   0.74999   0.49994   0.00000  Uiso   1.00
Al138  Al    0.25136   0.49855   0.75070   0.00000  Uiso   1.00
Al139  Al   -0.00089   0.74804   0.75054   0.00000  Uiso   1.00
O140   O     0.85872   0.64195   0.51831   0.00000  Uiso   1.00
O141   O     0.60776   0.61090   0.98309   0.00000  Uiso   1.00
O142   O     0.64054   0.85430   0.76480   0.00000  Uiso   1.00
O143   O     0.88921   0.88666   0.73204   0.00000  Uiso   1.00
O144   O     0.64078   0.85495   0.98173   0.00000  Uiso   1.00
O145   O     0.89187   0.89269   0.51830   0.00000  Uiso   1.00
O146   O     0.86075   0.63896   0.73782   0.00000  Uiso   1.00
O147   O     0.61014   0.60758   0.76363   0.00000  Uiso   1.00
Y148   Y     0.99689   0.52166   0.62603   0.00000  Uiso   1.00
O149   O     0.53677   0.74111   0.62333   0.00000  Uiso   1.00
Y150   Y     0.75000   0.72493   0.87443   0.00000  Uiso   1.00
O151   O     0.76492   0.50036   0.87706   0.00000  Uiso   1.00
Y152   Y     0.50480   0.97259   0.87330   0.00000  Uiso   1.00
O153   O     0.97316   0.75906   0.87438   0.00000  Uiso   1.00
Y154   Y     0.75649   0.76696   0.62598   0.00000  Uiso   1.00
O155   O     0.71942   0.99496   0.62487   0.00000  Uiso   1.00
Al156  Al    0.75063   0.50131   0.50049   0.00000  Uiso   1.00
Al157  Al    0.49928   0.74925   0.50100   0.00000  Uiso   1.00
Al158  Al    0.75743   0.49528   0.75165   0.00000  Uiso   1.00
Al159  Al    0.49990   0.74745   0.74620   0.00000  Uiso   1.00
loop_
_geom_bond_atom_site_label_1
_geom_bond_atom_site_label_2
_geom_bond_distance
_geom_bond_site_symmetry_2
_ccdc_geom_bond_type
O1     Y9      2.610   .     S
O1     Al38    1.963   .     S
O1     Al17    1.976   .     S
O1     Y15     2.438   .     S
O1     Y91     2.656   1_554 S
O2     Y11     2.563   .     S
O2     Al96    1.966   .     S
O2     Al97    1.965   .     S
O2     Y53     2.424   1_545 S
O2     Y108    2.643   1_455 S
O3     Y13     2.518   .     S
O3     Al20    1.960   .     S
O3     Al59    1.948   .     S
O3     Y11     2.407   .     S
O3     Y15     2.786   .     S
O4     Y15     2.581   .     S
O4     Al59    1.966   .     S
O4     Al40    1.963   .     S
O4     Y49     2.424   .     S
O4     Y33     2.610   .     S
O5     Y13     2.568   .     S
O5     Al97    1.954   .     S
O5     Al136   1.971   .     S
O5     Y11     2.438   .     S
O5     Y94     2.617   .     S
O6     Y15     2.606   .     S
O6     Al57    1.944   .     S
O6     Al38    1.936   .     S
O6     Y49     2.390   .     S
O6     Y112    2.686   1_554 S
O7     Y9      2.580   .     S
O7     Al40    1.949   .     S
O7     Al19    1.967   .     S
O7     Y15     2.455   .     S
O7     Y11     2.657   .     S
O8     Y11     2.500   .     S
O8     Al19    1.949   .     S
O8     Al20    1.967   .     S
O8     Y53     2.376   1_545 S
O8     Y29     2.803   1_455 S
Y9     O30     2.448   .     S
Y9     O76     2.416   1_545 S
Y9     O44     2.427   1_545 S
Y9     O46     2.426   1_545 S
Y9     O101    2.618   1_554 S
Y9     O28     2.686   .     S
O10    Y18     2.388   .     S
O10    Al20    1.865   .     S
O10    Y29     2.437   1_455 S
O10    Y15     2.394   .     S
Y11    O12     2.496   .     S
Y11    O14     2.424   .     S
Y11    O81     2.612   .     S
O12    Al96    1.905   .     S
O12    Al19    1.920   .     S
O12    Y73     2.416   1_545 S
Y13    O34     2.463   1_455 S
Y13    O72     2.423   1_455 S
Y13    O42     2.443   .     S
Y13    O48     2.438   .     S
Y13    O24     2.629   1_455 S
Y13    O105    2.604   1_455 S
O14    Al40    1.912   .     S
O14    Al117   1.910   .     S
O14    Y33     2.463   .     S
Y15    O16     2.461   .     S
Y15    O85     2.568   1_554 S
O16    Al59    1.932   .     S
O16    Al57    2.101   .     S
O16    Y69     2.430   1_455 S
Al17   O92     1.995   1_554 S
Al17   O56     1.980   1_545 S
Al17   O82     1.850   1_554 S
Al17   O46     1.927   1_545 S
Al17   O124    1.981   1_544 S
Y18    O113    2.291   1_454 S
Y18    O21     2.353   1_455 S
Y18    O85     2.246   1_554 S
Y18    O82     2.330   1_554 S
Y18    O26     2.224   1_455 S
Al19   O56     1.952   1_545 S
Al19   O44     1.968   1_545 S
Al19   O43     1.964   1_545 S
Al20   O34     1.906   1_455 S
Al20   O27     1.988   1_455 S
Al20   O24     2.013   1_455 S
O21    Y29     2.610   .     S
O21    Y18     2.353   1_655 S
O21    Al37    1.867   .     S
O21    Y35     2.451   .     S
O21    Y110    2.721   1_554 S
O22    Y31     2.556   .     S
O22    Al116   1.954   .     S
O22    Al117   1.969   .     S
O22    Y73     2.420   1_545 S
O22    Y89     2.638   .     S
O23    Y33     2.571   .     S
O23    Al40    1.969   .     S
O23    Al79    1.988   .     S
O23    Y31     2.423   .     S
O23    Y35     2.586   .     S
O24    Y35     2.565   .     S
O24    Al79    1.972   .     S
O24    Al20    2.013   1_655 S
O24    Y69     2.436   .     S
O24    Y13     2.629   1_655 S
O25    Y33     2.564   .     S
O25    Al117   1.958   .     S
O25    Al156   1.981   .     S
O25    Y31     2.449   .     S
O25    Y114    2.574   .     S
O26    Y35     2.405   .     S
O26    Al77    1.795   .     S
O26    Y18     2.224   1_655 S
O26    Y69     2.354   .     S
O27    Y29     2.588   .     S
O27    Al20    1.988   1_655 S
O27    Al39    1.975   .     S
O27    Y35     2.453   .     S
O27    Y31     2.651   .     S
O28    Y31     2.548   .     S
O28    Al39    1.966   .     S
O28    Al40    1.949   .     S
O28    Y73     2.445   1_545 S
Y29    O10     2.437   1_655 S
Y29    O56     2.449   1_645 S
Y29    O64     2.422   1_545 S
Y29    O66     2.432   1_545 S
Y29    O82     2.689   1_654 S
Y29    O8      2.803   1_655 S
O30    Al38    1.928   .     S
O30    Al40    1.949   .     S
O30    Y35     2.425   .     S
Y31    O32     2.491   .     S
Y31    O34     2.403   .     S
Y31    O100    2.639   .     S
O32    Al116   1.919   .     S
O32    Al39    1.928   .     S
O32    Y53     2.414   1_645 S
Y33    O52     2.422   .     S
Y33    O62     2.415   .     S
Y33    O68     2.402   .     S
Y33    O86     2.629   .     S
O34    Al20    1.906   1_655 S
O34    Al97    1.911   1_655 S
O34    Y13     2.463   1_655 S
Y35    O36     2.560   .     S
Y35    O104    2.660   1_554 S
O36    Al79    1.906   .     S
O36    Al77    2.016   .     S
O36    Y49     2.365   .     S
Al37   O111    1.988   1_554 S
Al37   O76     1.952   1_545 S
Al37   O101    1.988   1_554 S
Al37   O66     1.964   1_545 S
Al37   O144    1.932   1_544 S
Al38   O93     1.982   1_554 S
Al38   O104    1.939   1_554 S
Al38   O101    1.984   1_554 S
Al39   O76     1.920   1_545 S
Al39   O64     1.969   1_545 S
Al39   O63     1.964   1_545 S
O41    Y49     2.555   .     S
O41    Al78    1.938   .     S
O41    Al57    1.909   .     S
O41    Y55     2.444   .     S
O41    Y130    2.772   1_554 S
O42    Y51     2.592   .     S
O42    Al136   1.966   .     S
O42    Al137   1.958   .     S
O42    Y148    2.634   1_455 S
O43    Y53     2.589   .     S
O43    Al60    1.931   .     S
O43    Al19    1.964   1_565 S
O43    Y51     2.436   .     S
O43    Y55     2.668   .     S
O44    Y55     2.583   .     S
O44    Al19    1.968   1_565 S
O44    Al80    1.961   .     S
O44    Y9      2.427   1_565 S
O44    Y73     2.624   .     S
O45    Y53     2.557   .     S
O45    Al137   1.956   .     S
O45    Al96    1.962   1_565 S
O45    Y51     2.434   .     S
O45    Y134    2.631   .     S
O46    Y55     2.592   .     S
O46    Al17    1.927   1_565 S
O46    Al78    1.969   .     S
O46    Y9      2.426   1_565 S
O46    Y152    2.658   1_554 S
O47    Y49     2.541   .     S
O47    Al80    1.962   .     S
O47    Al59    1.979   .     S
O47    Y55     2.461   .     S
O47    Y51     2.617   .     S
O48    Y51     2.562   .     S
O48    Al59    1.972   .     S
O48    Al60    1.963   .     S
O48    Y69     2.585   1_455 S
Y49    O70     2.437   .     S
Y49    O141    2.749   1_554 S
Y49    O68     2.720   .     S
O50    Al58    1.971   .     S
O50    Al60    1.992   .     S
O50    Y69     2.419   1_455 S
O50    Y55     2.420   .     S
Y51    O52     2.483   .     S
Y51    O54     2.407   .     S
Y51    O120    2.650   .     S
O52    Al136   1.909   .     S
O52    Al59    1.911   .     S
Y53    O74     2.450   1_455 S
Y53    O32     2.414   1_465 S
Y53    O2      2.424   1_565 S
Y53    O8      2.376   1_565 S
Y53    O64     2.684   1_455 S
Y53    O145    2.649   1_455 S
O54    Al80    1.918   .     S
O54    Al157   1.916   .     S
O54    Y73     2.450   .     S
Y55    O56     2.474   .     S
Y55    O124    2.672   1_554 S
O56    Al19    1.952   1_565 S
O56    Al17    1.980   1_565 S
O56    Y29     2.449   1_465 S
Al57   O131    1.923   1_554 S
Al57   O121    1.957   1_554 S
Al57   O85     1.807   1_554 S
Al58   O153    1.906   1_454 S
Al58   O61     1.929   1_455 S
Al58   O124    1.941   1_554 S
Al58   O121    2.033   1_554 S
Al58   O66     1.936   1_455 S
Al60   O74     1.925   1_455 S
Al60   O67     1.945   1_455 S
Al60   O64     1.942   1_455 S
O61    Y69     2.626   .     S
O61    Al58    1.929   1_655 S
O61    Al77    1.988   .     S
O61    Y75     2.407   .     S
O61    Y150    2.619   1_554 S
O62    Y71     2.552   .     S
O62    Al156   1.956   .     S
O62    Al157   1.964   .     S
O62    Y128    2.653   .     S
O63    Y73     2.521   .     S
O63    Al80    1.951   .     S
O63    Al39    1.964   1_565 S
O63    Y71     2.408   .     S
O63    Y75     2.735   .     S
O64    Y75     2.590   .     S
O64    Al39    1.969   1_565 S
O64    Al60    1.942   1_655 S
O64    Y29     2.422   1_565 S
O64    Y53     2.684   1_655 S
O65    Y73     2.599   .     S
O65    Al157   1.974   .     S
O65    Al116   1.950   1_565 S
O65    Y71     2.442   .     S
O65    Y154    2.660   .     S
O66    Y75     2.684   .     S
O66    Al37    1.964   1_565 S
O66    Al58    1.936   1_655 S
O66    Y29     2.432   1_565 S
O66    Y132    2.706   1_654 S
O67    Y69     2.567   .     S
O67    Al60    1.945   1_655 S
O67    Al79    1.972   .     S
O67    Y75     2.439   .     S
O67    Y71     2.641   .     S
O68    Y71     2.508   .     S
O68    Al79    1.969   .     S
O68    Al80    1.944   .     S
Y69    O50     2.419   1_655 S
Y69    O16     2.430   1_655 S
Y69    O121    2.699   1_654 S
Y69    O48     2.585   1_655 S
O70    Al78    1.982   .     S
O70    Al80    1.958   .     S
O70    Y75     2.423   .     S
Y71    O72     2.491   .     S
Y71    O74     2.420   .     S
Y71    O140    2.637   .     S
O72    Al156   1.903   .     S
O72    Al79    1.906   .     S
O72    Y13     2.423   1_655 S
Y73    O12     2.416   1_565 S
Y73    O22     2.420   1_565 S
Y73    O28     2.445   1_565 S
Y73    O125    2.664   .     S
O74    Al60    1.925   1_655 S
O74    Al137   1.912   1_655 S
O74    Y53     2.450   1_655 S
Y75    O76     2.433   .     S
Y75    O144    2.707   1_554 S
O76    Al39    1.920   1_565 S
O76    Al37    1.952   1_565 S
O76    Y9      2.416   1_565 S
Al77   O151    1.935   1_554 S
Al77   O141    1.902   1_554 S
Al77   O104    2.030   1_554 S
Al78   O133    1.981   1_554 S
Al78   O144    1.929   1_554 S
Al78   O141    1.935   1_554 S
O81    Y89     2.552   .     S
O81    Al117   1.952   .     S
O81    Al96    1.977   .     S
O81    Y94     2.447   .     S
O82    Y91     2.725   .     S
O82    Al17    1.850   1_556 S
O82    Y18     2.330   1_556 S
O82    Y132    2.381   1_545 S
O82    Y29     2.689   1_456 S
O83    Al99    1.835   .     S
O83    Al138   1.931   .     S
O83    Y91     2.453   .     S
O83    Y94     2.635   .     S
O84    Y94     2.592   .     S
O84    Al138   1.963   .     S
O84    Al119   1.924   .     S
O84    Y128    2.489   .     S
O84    Y112    2.708   .     S
O85    Y18     2.246   1_556 S
O85    Al57    1.807   1_556 S
O85    Y91     2.419   .     S
O85    Y15     2.568   1_556 S
O86    Y94     2.550   .     S
O86    Al136   1.975   .     S
O86    Al117   1.960   .     S
O86    Y128    2.426   .     S
O87    Y89     2.529   .     S
O87    Al119   1.940   .     S
O87    Al98    1.977   .     S
O87    Y94     2.421   .     S
O87    Y91     2.602   .     S
O88    Y91     2.587   .     S
O88    Al98    1.940   .     S
O88    Al99    2.072   .     S
O88    Y132    2.466   1_545 S
O88    Y108    2.620   1_455 S
Y89    O109    2.470   .     S
Y89    O155    2.436   1_545 S
Y89    O123    2.420   1_545 S
Y89    O125    2.409   1_545 S
Y89    O107    2.632   .     S
O90    Al97    1.920   .     S
O90    Al99    1.859   .     S
O90    Y108    2.475   1_455 S
O90    Y94     2.431   .     S
Y91    O92     2.460   .     S
Y91    O93     2.383   .     S
Y91    O1      2.656   1_556 S
O92    Al17    1.995   1_556 S
O92    Al98    1.945   .     S
O92    Y152    2.396   1_545 S
O93    Al119   1.995   .     S
O93    Al38    1.982   1_556 S
O93    Y112    2.466   .     S
Y94    O95     2.465   .     S
O95    Al138   1.960   .     S
O95    Al136   1.910   .     S
O95    Y148    2.428   1_455 S
Al96   O135    1.897   1_545 S
Al96   O125    1.951   1_545 S
Al96   O45     1.962   1_545 S
Al97   O34     1.911   1_455 S
Al97   O100    1.959   1_455 S
Al97   O105    1.968   1_455 S
Al98   O135    1.906   1_545 S
Al98   O123    1.962   1_545 S
Al98   O122    1.949   1_545 S
Al99   O113    1.810   1_455 S
Al99   O106    2.336   1_455 S
Al99   O103    1.871   1_455 S
O100   Y108    2.606   .     S
O100   Al97    1.959   1_655 S
O100   Al116   1.958   .     S
O100   Y114    2.440   .     S
O101   Y110    2.494   .     S
O101   Al37    1.988   1_556 S
O101   Al38    1.984   1_556 S
O101   Y152    2.400   1_545 S
O101   Y9      2.618   1_556 S
O102   Y112    2.569   .     S
O102   Al119   1.937   .     S
O102   Al158   1.988   .     S
O102   Y110    2.434   .     S
O102   Y114    2.652   .     S
O103   Y114    2.437   .     S
O103   Al158   1.910   .     S
O103   Al99    1.871   1_655 S
O103   Y148    2.404   .     S
O104   Y112    2.556   .     S
O104   Al38    1.939   1_556 S
O104   Al77    2.030   1_556 S
O104   Y110    2.418   .     S
O104   Y35     2.660   1_556 S
O105   Y114    2.545   .     S
O105   Al156   1.966   .     S
O105   Al97    1.968   1_655 S
O105   Y148    2.438   .     S
O105   Y13     2.604   1_655 S
O106   Y108    2.507   .     S
O106   Al99    2.336   1_655 S
O106   Al118   1.912   .     S
O106   Y114    2.436   .     S
O106   Y110    2.914   .     S
O107   Y110    2.491   .     S
O107   Al118   1.968   .     S
O107   Al119   1.972   .     S
O107   Y152    2.419   1_545 S
Y108   O90     2.475   1_655 S
Y108   O135    2.407   1_645 S
Y108   O143    2.488   1_545 S
Y108   O145    2.417   1_545 S
Y108   O2      2.643   1_655 S
Y108   O88     2.620   1_655 S
O109   Al117   1.915   .     S
O109   Al119   1.897   .     S
O109   Y114    2.412   .     S
Y110   O111    2.482   .     S
Y110   O113    2.393   .     S
Y110   O21     2.721   1_556 S
O111   Al37    1.988   1_556 S
O111   Al118   1.907   .     S
O111   Y132    2.449   1_645 S
Y112   O131    2.410   .     S
Y112   O141    2.432   .     S
Y112   O147    2.421   .     S
Y112   O6      2.686   1_556 S
O113   Al99    1.810   1_655 S
O113   Y18     2.291   1_656 S
Y114   O115    2.481   .     S
O115   Al158   1.982   .     S
O115   Al156   1.918   .     S
O115   Y128    2.415   .     S
Al116  O155    1.949   1_545 S
Al116  O145    1.938   1_545 S
Al116  O65     1.950   1_545 S
Al118  O155    1.930   1_545 S
Al118  O143    1.965   1_545 S
Al118  O142    1.889   1_545 S
O120   Y128    2.587   .     S
O120   Al157   1.949   .     S
O120   Al136   1.959   .     S
O120   Y134    2.427   .     S
O121   Y130    2.590   .     S
O121   Al57    1.957   1_556 S
O121   Al58    2.033   1_556 S
O121   Y69     2.699   1_456 S
O122   Y132    2.581   .     S
O122   Al139   1.975   .     S
O122   Al98    1.949   1_565 S
O122   Y130    2.458   .     S
O122   Y134    2.656   .     S
O123   Y134    2.521   .     S
O123   Al98    1.962   1_565 S
O123   Al159   1.960   .     S
O123   Y89     2.420   1_565 S
O123   Y152    2.754   .     S
O124   Y132    2.722   .     S
O124   Al58    1.941   1_556 S
O124   Al17    1.981   1_566 S
O124   Y130    2.402   .     S
O124   Y55     2.672   1_556 S
O125   Y134    2.580   .     S
O125   Al96    1.951   1_565 S
O125   Al157   1.950   .     S
O125   Y89     2.409   1_565 S
O126   Y128    2.480   .     S
O126   Al159   1.935   .     S
O126   Al138   1.999   .     S
O126   Y134    2.406   .     S
O126   Y130    2.786   .     S
O127   Y130    2.517   .     S
O127   Al138   1.936   .     S
O127   Al139   1.929   .     S
O127   Y148    2.616   1_455 S
Y128   O149    2.472   .     S
Y128   O147    2.625   .     S
O129   Al137   1.921   .     S
O129   Al139   1.952   .     S
O129   Y148    2.462   1_455 S
O129   Y134    2.439   .     S
Y130   O131    2.403   .     S
Y130   O133    2.418   .     S
Y130   O41     2.772   1_556 S
O131   Al57    1.923   1_556 S
O131   Al138   1.915   .     S
Y132   O153    2.484   1_455 S
Y132   O111    2.449   1_465 S
Y132   O82     2.381   1_565 S
Y132   O88     2.466   1_565 S
Y132   O143    2.624   1_455 S
Y132   O66     2.706   1_456 S
O133   Al159   1.970   .     S
O133   Al78    1.981   1_556 S
O133   Y152    2.411   .     S
Y134   O135    2.504   .     S
O135   Al98    1.906   1_565 S
O135   Al96    1.897   1_565 S
O135   Y108    2.407   1_465 S
Al137  O74     1.912   1_455 S
Al137  O140    1.946   1_455 S
Al137  O145    1.965   1_455 S
Al139  O153    1.913   1_455 S
Al139  O146    1.928   1_455 S
Al139  O143    1.947   1_455 S
O140   Y148    2.575   .     S
O140   Al137   1.946   1_655 S
O140   Al156   1.957   .     S
O140   Y154    2.412   .     S
O141   Y150    2.585   .     S
O141   Al77    1.902   1_556 S
O141   Al78    1.935   1_556 S
O141   Y49     2.749   1_556 S
O142   Y152    2.569   .     S
O142   Al159   1.944   .     S
O142   Al118   1.889   1_565 S
O142   Y150    2.484   .     S
O142   Y154    2.645   .     S
O143   Y154    2.532   .     S
O143   Al118   1.965   1_565 S
O143   Al139   1.947   1_655 S
O143   Y108    2.488   1_565 S
O143   Y132    2.624   1_655 S
O144   Y152    2.553   .     S
O144   Al78    1.929   1_556 S
O144   Al37    1.932   1_566 S
O144   Y150    2.475   .     S
O144   Y75     2.707   1_556 S
O145   Y154    2.597   .     S
O145   Al116   1.938   1_565 S
O145   Al137   1.965   1_655 S
O145   Y108    2.417   1_565 S
O145   Y53     2.649   1_655 S
O146   Y148    2.598   .     S
O146   Al139   1.928   1_655 S
O146   Al158   1.945   .     S
O146   Y154    2.472   .     S
O146   Y150    2.586   .     S
O147   Y150    2.610   .     S
O147   Al158   2.021   .     S
O147   Al159   1.958   .     S
Y148   O129    2.462   1_655 S
Y148   O95     2.428   1_655 S
Y148   O42     2.634   1_655 S
Y148   O127    2.616   1_655 S
O149   Al157   1.908   .     S
O149   Al159   1.917   .     S
O149   Y154    2.396   .     S
Y150   O151    2.467   .     S
Y150   O153    2.445   .     S
Y150   O61     2.619   1_556 S
O151   Al77    1.935   1_556 S
O151   Al158   1.914   .     S
Y152   O92     2.396   1_565 S
Y152   O101    2.400   1_565 S
Y152   O107    2.419   1_565 S
Y152   O46     2.658   1_556 S
O153   Al139   1.913   1_655 S
O153   Al58    1.906   1_656 S
O153   Y132    2.484   1_655 S
Y154   O155    2.531   .     S
O155   Al118   1.930   1_565 S
O155   Al116   1.949   1_565 S
O155   Y89     2.436   1_565 S
